# Supplementary material for: Validity and Reliability of Ventilatory and Blood Lactate Thresholds in Well-Trained Cyclists
Source: PLoS One. 2016 Sep 22;11(9):e0163389. doi: 10.1371/journal.pone.0163389 (PMC5033582; doi:10.1371/journal.pone.0163389)
Supplement: S1 File — (XLSX) [file pone.0163389.s001.xlsx]

## Sheet: FA IMA 1
0	107	1.3
	107			00:00:10	22.9885	1.31661	30.2669	1179.52	921.317	205.963	56.0325	24.2962	31.1051	17.045	0.781098	15.6434	4.25581	0	0	0	0	0	0		14.11	5.6	20.8	0.02	1.024	1.586	2.61	0.392337	1.213	94	37	38	1	109	0	263	0.199755	0	0	0	0	0	0	0	0
	111			00:00:20	25.0313	1.17882	29.5075	1156.77	929.403	183.509	52.3582	23.9939	29.8636	16.7163	0.80345	15.5671	4.44156	0	0	0	0	0	0		14.06	5.68	20.82	0.03	0.989	1.408	2.397	0.412599	1.136	93	37	38	1	108	0	189	0.160329	0	0	0	0	0	0	0	0
	110			00:00:30	23.6593	1.1727	27.7453	1131.3	898.04	180.039	53.3788	23.0613	29.0512	16.3482	0.793814	15.3525	4.55178	0	0	0	0	0	0		13.9	5.77	20.8	0.02	1.018	1.518	2.536	0.40142	1.225	92	38	39	1	107	0	189	0.161166	0	0	0	0	0	0	0	0
	111			00:00:40	26.455	1.26558	33.4809	1291.59	1082.67	197.594	57.3593	24.4884	29.214	18.6647	0.838241	15.6129	4.53226	0	0	0	0	0	0		14.41	5.6	20.78	0.04	0.973	1.295	2.268	0.429012	1.264	96	37	38	1	106	0	188	0.148549	0	0	0	0	0	0	0	0
	108			00:00:50	20.3183	1.35743	27.5808	1018.44	904.354	214.128	62.0542	25.6849	28.9251	14.7173	0.887982	15.7744	4.57143	0	0	0	0	0	0		14.43	5.63	20.76	0.04	1.237	1.716	2.953	0.418896	1.402	96	37	38	1	104	0	198	0.145863	0	0	0	0	0	0	0	0
50	109			00:01:00	22.9533	1.26864	29.1195	1210.48	986.692	192.695	60.3191	22.7289	27.8839	17.4924	0.815128	15.1891	4.75463	0	0	0	0	0	0		13.83	5.84	20.73	0.05	1.13	1.484	2.614	0.432288	1.258	92	38	39	1	106	0	167	0.131637	0	0	0	0	0	0	0	0
	112			00:01:10	25.5319	1.23802	31.6091	1217.02	1031.61	192.388	56.849	24.504	28.9079	17.587	0.847656	15.54	4.59192	0	0	0	0	0	0		14.27	5.68	20.72	0.05	0.978	1.372	2.35	0.41617	1.253	95	37	38	1	105	0	170	0.137316	0	0	0	0	0	0	0	0
	108			00:01:20	25.718	1.15229	29.6345	1152.86	968.292	177.997	53.2768	24.1436	28.7457	16.6599	0.839903	15.4473	4.62356	0	0	0	0	0	0		14.18	5.73	20.7	0.05	0.987	1.346	2.333	0.42306	1.184	94	38	39	1	105	0	171	0.1484	0	0	0	0	0	0	0	0
	107			00:01:30	25.1678	1.16249	29.2574	1174.99	970.768	177.997	54.3995	23.4007	28.3236	16.9797	0.826189	15.3117	4.67954	0	0	0	0	0	0		14.07	5.78	20.71	0.04	1.035	1.349	2.384	0.434144	1.181	93	38	39	1	105	0	162	0.139355	0	0	0	0	0	0	0	0
	115			00:01:40	23.8663	1.1084	26.4535	1010.72	851.233	171.976	50.8273	24.5201	29.1141	14.6057	0.842207	15.5157	4.58564	0	0	0	0	0	0		14.17	5.78	20.7	0.06	1.013	1.501	2.514	0.402944	1.159	94	38	39	1	105	0	169	0.152472	0	0	0	0	0	0	0	0
	118			00:01:50	24.9273	1.27578	31.8019	1209.63	1026.08	199.022	57.8696	24.848	29.2931	17.4802	0.848255	15.6	4.536	0	0	0	0	0	0		14.31	5.71	20.71	0.05	0.977	1.43	2.407	0.405899	1.263	95	38	39	1	105	0	216	0.169308	0	0	0	0	0	0	0	0
75	121	1.3	11	00:02:00	23.8001	1.27783	30.4124	1229.92	1026.89	195.552	60.4212	23.3725	27.9937	17.7734	0.834921	15.3035	4.72843	0	0	0	0	0	0		14.12	5.86	20.71	0.04	1.015	1.506	2.521	0.402618	1.243	94	39	40	1	104	0	200	0.156516	0	0	0	0	0	0	0	0
	122			00:02:10	21.9539	1.64525	36.1197	1436.76	1228.35	253.83	77.1595	24.07	28.1539	20.7625	0.854945	15.428	4.68983	0	0	0	0	0	0		13.95	5.89	20.7	0.04	1.086	1.647	2.733	0.397366	1.633	93	39	40	1	103	0	288	0.175049	0	0	0	0	0	0	0	0
	121			00:02:20	25.8844	1.46664	37.9631	1464.46	1266.59	228.212	67.8717	24.6857	28.5421	21.1627	0.864887	15.5602	4.6277	0	0	0	0	0	0		14.32	5.7	20.71	0.04	1.02	1.298	2.318	0.440035	1.455	95	38	39	1	104	0	235	0.16023	0	0	0	0	0	0	0	0
	126			00:02:30	25.0836	1.47379	36.9679	1449.6	1249.46	228.11	69.0965	24.2908	28.1817	20.948	0.861935	15.4778	4.68837	0	0	0	0	0	0		14.17	5.82	20.71	0.04	0.962	1.43	2.392	0.402174	1.47	94	38	39	1	104	0	222	0.150632	0	0	0	0	0	0	0	0
	124			00:02:40	23.3191	1.72078	40.127	1576.47	1372.53	266.078	81.242	24.4183	28.0464	22.7813	0.87064	15.4626	4.72123	0	0	0	0	0	0		14.13	5.83	20.67	0.06	1.067	1.506	2.573	0.414691	1.717	94	38	39	1	103	0	261	0.151676	0	0	0	0	0	0	0	0
	126			00:02:50	23.0415	1.81059	41.7187	1676.19	1451.04	278.223	86.6513	23.9267	27.6393	24.2225	0.865676	15.3664	4.78579	0	0	0	0	0	0		14.07	5.87	20.67	0.06	1.093	1.511	2.604	0.419739	1.842	93	39	40	1	103	0	295	0.16293	0	0	0	0	0	0	0	0
100	127			00:03:00	26.2697	1.74221	45.7674	1756.22	1559.72	271.793	81.5482	25.0132	28.1643	25.3788	0.888115	15.6005	4.68073	0	0	0	0	0	0		14.38	5.78	20.7	0.04	0.994	1.29	2.284	0.435201	1.694	95	38	39	1	103	0	277	0.158993	0	0	0	0	0	0	0	0
	128			00:03:10	26.6785	1.60545	42.831	1679.24	1473.23	248.625	76.0368	24.394	27.8051	24.2665	0.877321	15.4863	4.73617	0	0	0	0	0	0		14.16	5.88	20.71	0.03	0.973	1.276	2.249	0.432637	1.581	94	39	40	1	103	0	267	0.166309	0	0	0	0	0	0	0	0
	127			00:03:20	25.3915	1.8157	46.1032	1792.65	1574.67	282.204	85.0183	24.7264	28.1493	25.9053	0.878404	15.5424	4.68241	0	0	0	0	0	0		14.26	5.81	20.69	0.04	1.038	1.325	2.363	0.439272	1.784	95	38	39	1	103	0	291	0.160269	0	0	0	0	0	0	0	0
	132			00:03:30	28.9296	1.69935	49.1614	1786.05	1620.91	268.935	77.2615	26.3914	29.0802	25.8099	0.907539	15.8258	4.54655	0	0	0	0	0	0		14.7	5.63	20.68	0.05	1.014	1.06	2.074	0.48891	1.781	98	37	38	1	103	0	273	0.16065	0	0	0	0	0	0	0	0
	134			00:03:40	26.93	1.6922	45.5709	1764.39	1587.13	262.71	81.0378	24.7598	27.5251	25.4969	0.899535	15.5247	4.7889	0	0	0	0	0	0		14.31	5.89	20.69	0.04	0.936	1.292	2.228	0.420108	1.699	95	39	40	1	102	0	270	0.159556	0	0	0	0	0	0	0	0
	134			00:03:50	24.9377	1.81672	45.3047	1864.12	1631.38	276.794	89.6111	23.3671	26.7007	26.9382	0.875147	15.236	4.93258	0	0	0	0	0	0		13.84	6.08	20.68	0.04	1.038	1.368	2.406	0.431421	1.826	92	40	41	1	102	0	288	0.158528	0	0	0	0	0	0	0	0
125	136	1.3	10	00:04:00	25.0522	1.86877	46.8168	1982.52	1698	282.408	92.673	22.7302	26.539	28.6491	0.856486	15.112	4.95904	0	0	0	0	0	0		13.8	6.06	20.68	0.04	1.056	1.339	2.395	0.440919	1.914	92	40	41	1	102	0	291	0.155717	0	0	0	0	0	0	0	0
	137			00:04:10	29.0276	1.62484	47.1651	1965.35	1648.66	246.686	78.4863	22.9644	27.3757	28.4011	0.838862	15.1822	4.8304	0	0	0	0	0	0		13.88	6.01	20.68	0.05	0.92	1.147	2.067	0.44509	1.658	92	40	41	1	103	0	278	0.171094	0	0	0	0	0	0	0	0
	134			00:04:20	24.6914	2.00655	49.5445	2005.19	1777.54	307.923	98.1844	23.8463	26.9001	28.9767	0.886474	15.3459	4.89318	0	0	0	0	0	0		13.95	6.07	20.69	0.04	1.035	1.395	2.43	0.425926	2.038	93	40	41	1	101	0	339	0.168946	0	0	0	0	0	0	0	0
	136			00:04:30	27.0636	2.08616	56.4591	2103.64	1966.49	327.724	99.1029	25.9382	27.7472	30.3995	0.934803	15.7094	4.75049	0	0	0	0	0	0		14.5	5.81	20.67	0.05	0.972	1.245	2.217	0.43843	2.086	96	38	39	1	101	0	321	0.153871	0	0	0	0	0	0	0	0
	135			00:04:40	25.5428	2.177	55.6066	2036.89	1955.98	343.441	104.206	26.422	27.5149	29.4348	0.960282	15.7759	4.78669	0	0	0	0	0	0		14.6	5.8	20.67	0.05	1.046	1.303	2.349	0.445296	2.216	97	38	39	1	100	0	324	0.148829	0	0	0	0	0	0	0	0
	137			00:04:50	27.4223	2.00553	54.9963	2156.29	1985.21	310.679	98.5926	24.6148	26.7361	31.1603	0.920661	15.4911	4.91603	0	0	0	0	0	0		14.33	5.91	20.7	0.04	1.01	1.178	2.188	0.461609	2.051	95	39	40	1	101	0	291	0.145099	0	0	0	0	0	0	0	0
150	136			00:05:00	25.9628	2.16373	56.1765	2183.46	2035.41	335.991	106.451	24.8958	26.7067	31.553	0.932191	15.5283	4.91981	0	0	0	0	0	0		14.33	5.95	20.69	0.04	1.054	1.257	2.311	0.45608	2.189	95	39	40	1	100	0	318	0.146968	0	0	0	0	0	0	0	0
	140			00:05:10	25.9516	2.11576	54.9073	2148.18	2021.96	327.724	105.635	24.7142	26.2571	31.0431	0.941242	15.4896	4.99276	0	0	0	0	0	0		14.28	6	20.7	0.03	1.075	1.237	2.312	0.464965	2.197	95	40	41	1	99	0	327	0.154554	0	0	0	0	0	0	0	0
	142			00:05:20	26.738	2.10045	56.1618	2242.79	2066.44	323.131	105.023	24.2065	26.2723	32.4103	0.921371	15.3839	5	0	0	0	0	0	0		14.19	6	20.68	0.04	1.1	1.144	2.244	0.490196	2.146	94	40	41	1	100	0	321	0.152824	0	0	0	0	0	0	0	0
	144			00:05:30	27.8552	2.0188	56.234	2205.89	2016.18	312.414	99.0009	24.6088	26.9242	31.877	0.914002	15.4752	4.90394	0	0	0	0	0	0		14.25	5.95	20.68	0.06	0.994	1.16	2.154	0.461467	2.116	95	39	40	1	101	0	297	0.147117	0	0	0	0	0	0	0	0
	144			00:05:40	26.1438	2.25559	58.9696	2312.57	2146.67	349.259	111.555	24.7083	26.6178	33.4186	0.928262	15.4842	4.9457	0	0	0	0	0	0		14.25	6.01	20.68	0.05	1.055	1.24	2.295	0.459695	2.296	95	40	41	1	99	0	370	0.164037	0	0	0	0	0	0	0	0
	144			00:05:50	25.2207	2.23926	56.4756	2325.79	2135.02	341.4	114.514	23.5232	25.6252	33.6097	0.917974	15.2461	5.11395	0	0	0	0	0	0		14.01	6.17	20.69	0.03	1.173	1.206	2.379	0.493064	2.299	93	41	42	1	99	0	350	0.156302	0	0	0	0	0	0	0	0
175	144	1.9	11	00:06:00	25.2632	2.47196	62.4495	2416.84	2283.65	384.368	122.169	25.1077	26.572	34.9254	0.944892	15.5491	4.9422	0	0	0	0	0	0		14.23	6.05	20.68	0.04	1.152	1.223	2.375	0.485053	2.536	94	40	41	1	99	0	414	0.167478	0	0	0	0	0	0	0	0
	144			00:06:10	25.3807	2.48217	62.9991	2404.39	2309.9	387.124	123.19	25.4628	26.5044	34.7455	0.960703	15.5962	4.96299	0	0	0	0	0	0		14.39	6.02	20.67	0.05	1.156	1.208	2.364	0.489002	2.572	95	40	41	1	98	0	408	0.164373	0	0	0	0	0	0	0	0
	149			00:06:20	26.5252	2.38419	63.241	2343.44	2288.46	374.979	116.76	26.1941	26.8234	33.8647	0.976541	15.7277	4.89726	0	0	0	0	0	0		14.48	5.99	20.68	0.04	1.097	1.165	2.262	0.484969	2.496	96	39	40	1	98	0	367	0.153931	0	0	0	0	0	0	0	0
	149			00:06:30	28.0767	2.51687	70.6655	2466.32	2484.58	401.923	120.128	27.8553	27.6506	35.6405	1.0074	15.9692	4.77291	0	0	0	0	0	0		14.59	5.93	20.66	0.06	0.967	1.17	2.137	0.452504	2.578	97	39	40	1	97	0	443	0.176012	0	0	0	0	0	0	0	0
	151			00:06:40	28.4225	2.58933	73.5954	2529.61	2567.34	416.11	121.965	28.3071	27.8911	36.555	1.01492	16.0702	4.71029	0	0	0	0	0	0		14.81	5.82	20.69	0.04	1.011	1.1	2.111	0.47892	2.665	98	38	39	1	98	0	433	0.167225	0	0	0	0	0	0	0	0
	150			00:06:50	25.9291	2.67609	69.3886	2489.53	2480.69	425.296	129.007	27.143	27.2398	35.9759	0.996448	15.8924	4.82075	0	0	0	0	0	0		14.6	5.95	20.69	0.04	1.117	1.197	2.314	0.482714	2.751	97	39	40	1	98	0	454	0.169651	0	0	0	0	0	0	0	0
200	150			00:07:00	26.053	2.54953	66.4228	2466.21	2424.61	401.107	125.639	26.1937	26.6431	35.6389	0.98313	15.7326	4.92794	0	0	0	0	0	0		14.46	6.03	20.69	0.04	1.173	1.13	2.303	0.509336	2.722	96	40	41	1	97	0	435	0.17062	0	0	0	0	0	0	0	0
	151			00:07:10	27.3224	2.51483	68.7111	2593.62	2505.38	393.758	124.108	25.755	26.6621	37.48	0.965978	15.6575	4.93506	0	0	0	0	0	0		14.43	6.04	20.68	0.05	1.121	1.075	2.196	0.510474	2.59	96	40	41	1	98	0	425	0.168998	0	0	0	0	0	0	0	0
	152			00:07:20	29.6443	2.4638	73.0374	2629.39	2577.14	391.513	117.576	26.9881	27.5352	37.997	0.980129	15.8906	4.77216	0	0	0	0	0	0		14.68	5.89	20.7	0.04	0.991	1.033	2.024	0.489625	2.552	97	39	40	1	98	0	433	0.175745	0	0	0	0	0	0	0	0
	153			00:07:30	27.8552	2.46073	68.5441	2473.02	2435.74	389.574	118.801	26.9284	27.3404	35.7372	0.984928	15.8316	4.82787	0	0	0	0	0	0		14.49	6.02	20.66	0.06	1.02	1.134	2.154	0.473538	2.579	96	40	41	1	97	0	458	0.186123	0	0	0	0	0	0	0	0
	155			00:07:40	31.25	2.47196	77.2488	2710.98	2657.48	395.289	115.331	27.6879	28.2453	39.176	0.980263	15.9909	4.66557	0	0	0	0	0	0		14.78	5.84	20.68	0.05	0.916	1.004	1.92	0.477083	2.553	98	38	39	1	99	0	429	0.173546	0	0	0	0	0	0	0	0
	152			00:07:50	29.3974	2.50564	73.6592	2656.28	2614.16	397.637	120.23	26.9556	27.3899	38.3855	0.984144	15.8697	4.79837	0	0	0	0	0	0		14.6	5.98	20.69	0.04	1.001	1.04	2.041	0.490446	2.632	97	39	40	1	98	0	430	0.171613	0	0	0	0	0	0	0	0
225	153	3.1	12	00:08:00	30.8642	2.44032	75.3185	2761.39	2679.81	385.593	117.474	26.4932	27.2997	39.9045	0.970457	15.8009	4.81389	0	0	0	0	0	0		14.59	5.96	20.69	0.04	0.984	0.96	1.944	0.506173	2.514	97	39	40	1	99	0	411	0.16842	0	0	0	0	0	0	0	0
	155			00:08:10	32.2581	2.53932	81.9136	2825.98	2836.82	408.149	118.597	28.1868	28.0792	40.8379	1.00383	16.0732	4.67042	0	0	0	0	0	0		14.93	5.8	20.7	0.03	0.959	0.901	1.86	0.515591	2.629	99	38	39	1	98	0	441	0.173668	0	0	0	0	0	0	0	0
	157			00:08:20	32.1543	2.63118	84.6038	2838.07	2917.92	425.806	122.475	29.0173	28.2232	41.0125	1.02814	16.1831	4.65477	0	0	0	0	0	0		15.04	5.75	20.7	0.04	0.97	0.896	1.866	0.519829	2.729	100	38	39	1	97	0	466	0.177107	0	0	0	0	0	0	0	0
	157			00:08:30	31.7628	2.75365	87.4638	2930.42	2978.42	445.708	126.966	29.0881	28.6194	42.3471	1.01638	16.1861	4.61082	0	0	0	0	0	0		15.03	5.74	20.68	0.06	0.954	0.935	1.889	0.505029	2.843	100	38	39	1	98	0	512	0.185935	0	0	0	0	0	0	0	0
	158			00:08:40	31.3152	2.7016	84.6013	2887.45	2915.2	435.4	125.843	28.5405	28.2688	41.7262	1.00961	16.1164	4.6581	0	0	0	0	0	0		14.97	5.81	20.69	0.05	0.982	0.934	1.916	0.512526	2.81	99	38	39	1	98	0	479	0.177302	0	0	0	0	0	0	0	0
	160			00:08:50	32.3102	2.65874	85.9042	2924.71	2977.96	428.255	124.619	28.5985	28.0872	42.2646	1.01821	16.1075	4.68714	0	0	0	0	0	0		14.98	5.8	20.68	0.05	0.969	0.888	1.857	0.521809	2.796	99	38	39	1	98	0	457	0.171886	0	0	0	0	0	0	0	0
250	161			00:09:00	33.5008	2.70262	90.5401	3009.82	3100.69	438.258	124.823	29.3024	28.4437	43.4945	1.03019	16.216	4.61858	0	0	0	0	0	0		15.09	5.72	20.69	0.04	0.96	0.831	1.791	0.536013	2.815	100	38	39	1	97	0	497	0.183895	0	0	0	0	0	0	0	0
	162			00:09:10	35.0877	2.48625	87.2368	2888.31	2929.67	403.352	113.29	29.353	28.9387	41.7386	1.01432	16.2233	4.55665	0	0	0	0	0	0		15.02	5.77	20.68	0.05	0.879	0.831	1.71	0.514035	2.63	100	38	39	1	98	0	478	0.192257	0	0	0	0	0	0	0	0
	161			00:09:20	33.5196	2.57913	86.4512	2976.12	3005.65	413.354	121.659	28.2599	27.9823	43.0075	1.00992	16.0269	4.71706	0	0	0	0	0	0		14.77	5.89	20.65	0.06	0.876	0.914	1.79	0.489385	2.655	98	39	40	1	97	0	480	0.18611	0	0	0	0	0	0	0	0
	163			00:09:30	38.4123	2.80775	107.852	3282.41	3469.97	465.406	122.067	32.0384	30.3066	47.4337	1.05714	16.5758	4.34751	0	0	0	0	0	0		15.55	5.44	20.69	0.05	0.814	0.748	1.562	0.521127	2.866	103	36	37	1	98	0	537	0.191257	0	0	0	0	0	0	0	0
	165			00:09:40	38.6598	2.76182	106.771	3125.14	3435.86	460.507	120.434	33.2994	30.2879	45.161	1.09943	16.6741	4.36068	0	0	0	0	0	0		15.58	5.46	20.67	0.06	0.808	0.744	1.552	0.520619	2.849	103	36	37	1	97	0	520	0.188282	0	0	0	0	0	0	0	0
	164			00:09:50	38.8601	2.77202	107.721	3172.24	3450.81	461.834	120.332	33.1	30.4279	45.8416	1.08782	16.6605	4.34094	0	0	0	0	0	0		15.6	5.44	20.67	0.06	0.818	0.726	1.544	0.529793	2.837	104	36	37	1	97	0	532	0.191917	0	0	0	0	0	0	0	0
275	164	6.7	15	00:10:00	39.4218	2.78938	109.962	3202.91	3505.95	466.121	119.924	33.4704	30.5773	46.2849	1.09461	16.7106	4.2993	0	0	0	0	0	0		15.71	5.37	20.68	0.04	0.802	0.72	1.522	0.526938	2.887	104	35	36	1	98	0	497	0.178176	0	0	0	0	0	0	0	0
	166			00:10:10	40.6504	2.83428	115.215	3239.97	3583.76	477.041	119.413	34.6822	31.3552	46.8204	1.10611	16.8311	4.21318	0	0	0	0	0	0		15.89	5.26	20.67	0.06	0.799	0.677	1.476	0.541328	2.939	105	35	36	1	98	0	551	0.194405	0	0	0	0	0	0	0	0
	168			00:10:20	41.0116	2.80264	114.941	3308.43	3621.76	468.876	119.618	33.8741	30.9435	47.8097	1.09471	16.7298	4.26803	0	0	0	0	0	0		15.82	5.3	20.65	0.06	0.823	0.64	1.463	0.562543	2.878	105	35	36	1	98	0	516	0.184112	0	0	0	0	0	0	0	0
	168			00:10:30	44.1176	2.86898	126.573	3309.47	3771.28	489.595	115.841	37.3125	32.7434	47.8247	1.13954	17.0651	4.03771	0	0	0	0	0	0		16.08	5.08	20.66	0.06	0.737	0.623	1.36	0.541912	2.933	107	33	35	2	97	0	591	0.205996	0	0	0	0	0	0	0	0
	169			00:10:40	41.4365	2.94145	121.883	3264.3	3705.15	499.903	120.74	36.4497	32.1128	47.172	1.13505	16.9951	4.10479	0	0	0	0	0	0		16.04	5.15	20.67	0.05	0.807	0.641	1.448	0.55732	3.033	106	34	36	2	97	0	634	0.21554	0	0	0	0	0	0	0	0
	169			00:10:50	43.3213	2.95063	127.825	3342.17	3821.12	503.271	119.72	37.3389	32.6587	48.2972	1.14331	17.0564	4.05742	0	0	0	0	0	0		16.11	5.11	20.65	0.07	0.743	0.642	1.385	0.536462	2.991	107	34	36	2	96	0	662	0.224359	0	0	0	0	0	0	0	0
300	170			00:11:00	42.7046	2.93941	125.526	3317.31	3822.9	500.924	120.842	36.9387	32.0534	47.938	1.15241	17.0417	4.11111	0	0	0	0	0	0		16.13	5.11	20.68	0.05	0.779	0.626	1.405	0.554448	3.015	107	34	36	2	96	0	630	0.214329	0	0	0	0	0	0	0	0
	171			00:11:10	44.9775	2.96594	133.401	3460.62	3939.38	507.762	118.291	37.6385	33.0642	50.0089	1.13835	17.1198	3.9883	0	0	0	0	0	0		16.24	5.02	20.68	0.05	0.714	0.62	1.334	0.535232	3.021	108	33	35	2	98	0	641	0.21612	0	0	0	0	0	0	0	0
	172			00:11:20	46.5116	2.8945	134.628	3387.8	3915.8	497.862	114.106	38.778	33.5492	48.9566	1.15585	17.2003	3.94217	0	0	0	0	0	0		16.29	4.97	20.67	0.06	0.682	0.608	1.29	0.528682	2.975	108	33	35	2	97	0	649	0.224218	0	0	0	0	0	0	0	0
	172			00:11:30	47.1698	2.87307	135.522	3453.89	3877.4	493.882	111.759	38.2815	34.1002	49.9117	1.12262	17.1901	3.88988	0	0	0	0	0	0		16.33	4.91	20.68	0.07	0.677	0.595	1.272	0.532233	2.92	108	32	34	2	99	0	610	0.212317	0	0	0	0	0	0	0	0
	172			00:11:40	48.4262	2.97105	143.876	3526.56	4015.39	513.274	113.29	39.8368	34.987	50.9618	1.13862	17.2759	3.81312	0	0	0	0	0	0		16.44	4.85	20.64	0.09	0.666	0.573	1.239	0.53753	2.999	109	32	34	2	98	0	678	0.228202	0	0	0	0	0	0	0	0
	174			00:11:50	53.9568	2.79652	150.891	3577.74	4057.25	486.635	102.777	41.1194	36.2597	51.7014	1.13403	17.4015	3.67518	0	0	0	0	0	0		16.56	4.72	20.66	0.08	0.572	0.54	1.112	0.514388	2.81	110	31	33	2	100	0	649	0.232074	0	0	0	0	0	0	0	0
325	174	9.9	17	00:12:00	51.3259	2.84245	145.891	3394.73	3961.82	496.025	105.125	41.9175	35.9175	49.0568	1.16705	17.4506	3.69838	0	0	0	0	0	0		16.54	4.73	20.67	0.07	0.591	0.578	1.169	0.50556	2.854	110	31	33	2	99	0	647	0.227621	0	0	0	0	0	0	0	0
	174			00:12:10	53.1915	2.89348	153.908	3687.66	4176.3	502.965	106.554	40.7264	35.9613	53.2898	1.13251	17.3827	3.68254	0	0	0	0	0	0		16.56	4.67	20.67	0.06	0.57	0.558	1.128	0.505319	2.806	110	31	33	2	100	0	669	0.23121	0	0	0	0	0	0	0	0
	176			00:12:20	54.5951	2.8945	158.025	3551.95	4192.35	508.987	103.696	43.4138	36.7822	51.3288	1.1803	17.5846	3.58251	0	0	0	0	0	0		16.76	4.58	20.7	0.04	0.574	0.525	1.099	0.522293	2.786	111	30	32	2	100	0	663	0.229055	0	0	0	0	0	0	0	0
	177			00:12:30	56.6038	2.83939	160.72	3611.53	4180.93	499.699	99.8174	43.4048	37.4935	52.1897	1.15766	17.5988	3.51546	0	0	0	0	0	0		16.82	4.48	20.7	0.04	0.559	0.501	1.06	0.527358	2.772	112	29	31	2	102	0	621	0.218709	0	0	0	0	0	0	0	0
	177			00:12:40	54.6448	2.86082	156.329	3465.83	4047.21	503.884	100.634	44.0021	37.6812	50.0842	1.16775	17.6133	3.51766	0	0	0	0	0	0		16.76	4.47	20.68	0.06	0.582	0.516	1.098	0.530055	2.79	111	29	31	2	101	0	625	0.218469	0	0	0	0	0	0	0	0
	176			00:12:50	54.3478	2.87409	156.2	3643.06	4059.08	502.455	101.45	41.8318	37.5445	52.6454	1.11419	17.4822	3.52983	0	0	0	0	0	0		16.72	4.47	20.67	0.06	0.604	0.5	1.104	0.547101	2.826	111	29	31	2	103	0	621	0.216069	0	0	0	0	0	0	0	0
350	177	11.4	17	00:13:00	54.7445	2.81183	153.932	3494.51	3951.29	493.576	98.3885	42.9531	37.9876	50.4987	1.13071	17.5535	3.49909	0	0	0	0	0	0		16.76	4.4	20.67	0.07	0.604	0.492	1.096	0.551095	2.816	111	29	31	2	102	0	624	0.22192	0	0	0	0	0	0	0	0
				00:13:10	55.5042	2.81387	156.182	3562.57	4002.77	493.371	98.5926	42.749	38.0477	51.4822	1.12356	17.5336	3.50381	0	0	0	0	0	0		16.75	4.41	20.66	0.08	0.577	0.504	1.081	0.533765	2.738	111	29	31	2	102	0	622	0.221048	0	0	0	0	0	0	0	0
				00:13:20
				00:13:30
				00:13:40
				00:13:50
375				00:14:00
				00:14:10
				00:14:20
				00:14:30
				00:14:40
				00:14:50
400				00:15:00
425
[truncated: 72 more columns]

## Sheet: FA IMA 2
0	106	1.4
	105			00:00:10	22.633	1.00015	22.6364	833.947	724.563	158.8	45.9253	25.2439	29.0549	12.1213	0.868835	15.8776	4.59184	0	0	0	0	0	0		14.23	5.71	20.94	0.08	1.045	1.606	2.651	0.394191	1.13	95	38	39	1	106	0	140	0.139979	0	0	0	0	0	0	0	0
	102			00:00:20	26.7857	1.22876	32.9132	1236.81	1021.21	195.438	53.7837	25.0952	30.3935	17.977	0.825677	15.9053	4.37708	0	0	0	0	0	0		14.62	5.44	20.91	0.08	0.96	1.28	2.24	0.428571	1.287	98	36	37	1	109	0	183	0.148931	0	0	0	0	0	0	0	0
	102			00:00:30	26.4317	1.22774	32.4512	1140.59	959.009	199.01	51.3343	26.829	31.909	16.5784	0.840799	16.2095	4.18121	0	0	0	0	0	0		14.98	5.33	20.91	0.08	0.912	1.358	2.27	0.401762	1.288	100	35	36	1	110	0	200	0.162901	0	0	0	0	0	0	0	0
	100			00:00:40	25.1678	1.12772	28.3823	1083.07	880	178.19	49.7014	24.5788	30.2506	15.7422	0.812508	15.8009	4.40724	0	0	0	0	0	0		14.54	5.53	20.9	0.08	1.038	1.346	2.384	0.435403	1.209	97	37	38	1	109	0	180	0.159614	0	0	0	0	0	0	0	0
	97			00:00:50	24.3704	1.14405	27.881	1087.34	856.85	179.721	50.0076	24.0725	30.5481	15.8044	0.78802	15.7092	4.3711	0	0	0	0	0	0		14.36	5.59	20.89	0.08	1.027	1.435	2.462	0.417141	1.244	96	37	38	1	110	0	191	0.166951	0	0	0	0	0	0	0	0
50	100			00:01:00	26.2352	1.16242	30.4964	1193.63	966.131	182.375	52.1508	24.0107	29.6647	17.3493	0.809403	15.6892	4.48639	0	0	0	0	0	0		14.44	5.57	20.9	0.08	0.957	1.33	2.287	0.418452	1.214	96	37	38	1	109	0	171	0.147107	0	0	0	0	0	0	0	0
	105			00:01:10	27.1985	1.23386	33.5592	1269.66	1068.51	195.438	55.3145	24.9322	29.6257	18.4543	0.841571	15.8395	4.48304	0	0	0	0	0	0		14.63	5.49	20.89	0.08	0.918	1.288	2.206	0.416138	1.237	98	36	37	1	109	0	160	0.129674	0	0	0	0	0	0	0	0
	111			00:01:20	25.0941	1.20426	30.2199	1146.65	987.702	190.029	55.5186	24.8229	28.8177	16.6665	0.861377	15.7797	4.61017	0	0	0	0	0	0		14.3	5.68	20.89	0.08	0.957	1.434	2.391	0.400251	1.307	95	38	39	1	106	0	179	0.148638	0	0	0	0	0	0	0	0
	111			00:01:30	23.2739	1.47675	34.3698	1306.35	1121.13	233.607	67.051	25.0627	29.2032	18.9876	0.858215	15.8189	4.54043	0	0	0	0	0	0		14.42	5.65	20.86	0.08	1.043	1.535	2.578	0.404577	1.601	96	37	38	1	107	0	222	0.15033	0	0	0	0	0	0	0	0
	109			00:01:40	24.2326	1.56452	37.9125	1376.68	1204.12	251.161	68.9901	26.3069	30.0769	20.0099	0.874655	16.0535	4.40965	0	0	0	0	0	0		14.74	5.53	20.87	0.08	1.043	1.433	2.476	0.421244	1.684	98	37	38	1	106	0	276	0.176412	0	0	0	0	0	0	0	0
	111			00:01:50	27.1739	1.42062	38.6039	1488.46	1273.33	223.912	64.1934	24.6576	28.8235	21.6345	0.855469	15.7615	4.51868	0	0	0	0	0	0		14.69	5.6	20.87	0	0.942	1.266	2.208	0.42663	1.456	98	37	38	1	107	0	217	0.15275	0	0	0	0	0	0	0	0
75	111	1.7	10	00:02:00	27.9851	1.31755	36.8716	1425.03	1199.71	207.276	59.0906	24.4996	29.101	20.7127	0.841882	15.732	4.4849	0	0	0	0	0	0		14.49	5.64	20.87	0	0.886	1.258	2.144	0.413246	1.371	97	37	38	1	108	0	204	0.154833	0	0	0	0	0	0	0	0
	108			00:02:10	28.7219	1.22468	35.175	1376.86	1111.89	192.07	54.7022	24.087	29.8271	20.0125	0.807555	15.6833	4.46667	0	0	0	0	0	0		14.4	6.01	20.88	0.06	0.89	1.199	2.089	0.426041	1.277	96	40	41	1	106	0	259	0.211485	0	0	0	0	0	0	0	0
	109			00:02:20	25.5646	1.33898	34.2304	1342.56	1091.65	209.828	59.805	24.1635	29.7173	19.5139	0.813113	15.6707	4.46646	0	0	0	0	0	0		14.15	5.87	20.86	0.06	0.917	1.43	2.347	0.390712	1.395	94	39	40	1	107	0	265	0.197912	0	0	0	0	0	0	0	0
	109			00:02:30	27.5103	1.38797	38.1834	1491.25	1251.55	217.788	63.1728	24.3136	28.9702	21.6751	0.839262	15.6912	4.55147	0	0	0	0	0	0		14.49	5.7	20.86	0.05	0.906	1.275	2.181	0.415406	1.478	97	38	39	1	107	0	231	0.166431	0	0	0	0	0	0	0	0
	115			00:02:40	25.7511	1.44308	37.1608	1395.43	1226.91	228.81	66.1325	25.3385	28.8188	20.2824	0.879235	15.8557	4.58274	0	0	0	0	0	0		14.4	5.74	20.87	0.06	0.931	1.399	2.33	0.399571	1.53	96	38	39	1	105	0	235	0.162847	0	0	0	0	0	0	0	0
	111			00:02:50	27.5356	1.64515	45.3001	1670.81	1458.92	263.101	73.1744	25.959	29.7292	24.285	0.873182	15.9926	4.44789	0	0	0	0	0	0		14.64	5.59	20.87	0.07	0.946	1.233	2.179	0.434144	1.703	98	37	38	1	106	0	283	0.172021	0	0	0	0	0	0	0	0
100	115			00:03:00	25.2845	1.62984	41.2096	1475.93	1332.5	262.489	72.8682	26.7219	29.5982	21.4524	0.902824	16.1052	4.47088	0	0	0	0	0	0		14.67	5.69	20.88	0.07	0.977	1.396	2.373	0.411715	1.732	98	38	39	1	104	0	306	0.187749	0	0	0	0	0	0	0	0
	118			00:03:10	28.2087	1.48798	41.9741	1670.13	1420.47	231.974	70.0106	23.95	28.1594	24.2751	0.850515	15.5898	4.70508	0	0	0	0	0	0		14.27	5.85	20.85	0.08	0.89	1.237	2.127	0.41843	1.571	95	39	40	1	105	0	243	0.163309	0	0	0	0	0	0	0	0
	120			00:03:20	29.1687	1.54411	45.0397	1738.68	1524.32	242.894	72.46	24.7302	28.2079	25.2715	0.876711	15.7303	4.69266	0	0	0	0	0	0		14.5	5.79	20.85	0.08	0.882	1.175	2.057	0.42878	1.622	97	38	39	1	105	0	227	0.14701	0	0	0	0	0	0	0	0
	118			00:03:30	24.7117	1.81762	44.9165	1737.21	1559.14	286.268	86.5437	24.8599	27.6991	25.2501	0.897495	15.7496	4.76137	0	0	0	0	0	0		14.47	5.94	20.86	0.07	1.051	1.377	2.428	0.432867	1.919	97	39	40	1	104	0	295	0.1623	0	0	0	0	0	0	0	0
	120			00:03:40	24.42	1.83905	44.9098	1776.21	1584.15	287.493	88.1766	24.3216	27.2703	25.817	0.891871	15.6326	4.79467	0	0	0	0	0	0		14.3	6	20.85	0.03	1.083	1.374	2.457	0.440781	1.936	95	40	41	1	103	0	325	0.176721	0	0	0	0	0	0	0	0
	122			00:03:50	23.8474	1.80946	43.1508	1843.33	1540.66	276.062	88.6869	22.5036	26.9246	26.7926	0.835801	15.2566	4.9013	0	0	0	0	0	0		13.84	7.73	20.84	0.01	1.094	1.422	2.516	0.434817	1.877	92	51	51	0	97	0	572	0.316117	0	0	0	0	0	0	0	0
125	124	1.1	11	00:04:00	27.4348	1.85742	50.9581	1980.69	1720.18	292.595	86.3396	24.7578	28.5074	28.7892	0.868472	15.7527	4.64835	0	0	0	0	0	0		14.56	6.07	20.85	0.08	0.966	1.221	2.187	0.441701	1.971	97	40	41	1	104	0	374	0.201354	0	0	0	0	0	0	0	0
	125			00:04:10	29.5421	1.77272	52.3698	1843.07	1706.36	286.676	79.2977	27.2924	29.479	26.7888	0.925827	16.1716	4.47323	0	0	0	0	0	0		14.93	5.68	20.86	0.06	0.916	1.115	2.031	0.451009	1.883	100	38	39	1	103	0	338	0.190668	0	0	0	0	0	0	0	0
	125			00:04:20	27.933	1.89008	52.7956	1828.21	1741.15	306.577	85.3191	27.8088	29.1992	26.5728	0.952382	16.2203	4.51404	0	0	0	0	0	0		14.86	5.78	20.85	0.06	0.95	1.198	2.148	0.442272	1.988	99	38	39	1	102	0	352	0.186235	0	0	0	0	0	0	0	0
	127			00:04:30	27.1739	1.93397	52.5534	1916.82	1803.87	309.333	91.1363	26.4247	28.0793	27.8607	0.941073	15.9947	4.7124	0	0	0	0	0	0		14.63	5.81	20.85	0.09	0.971	1.237	2.208	0.439764	2.029	98	38	39	1	103	0	295	0.152536	0	0	0	0	0	0	0	0
	128			00:04:40	29.4118	1.90131	55.9208	2005.07	1882.05	305.761	87.7684	26.8629	28.6189	29.1435	0.938642	16.0816	4.61621	0	0	0	0	0	0		14.94	5.7	20.85	0.08	0.966	1.074	2.04	0.473529	2.007	100	38	39	1	103	0	321	0.168831	0	0	0	0	0	0	0	0
	128			00:04:50	31.679	1.82273	57.7421	2044.92	1923.46	294.126	83.482	27.1525	28.867	29.7226	0.940607	16.1366	4.58007	0	0	0	0	0	0		14.95	5.68	20.86	0.08	0.854	1.04	1.894	0.450898	1.915	100	38	39	1	103	0	316	0.173367	0	0	0	0	0	0	0	0
150	128			00:05:00	27.933	1.90539	53.2232	1933.01	1808.13	305.454	88.789	26.5223	28.354	28.096	0.9354	16.0311	4.65988	0	0	0	0	0	0		14.79	5.79	20.86	0.08	0.93	1.218	2.148	0.432961	2.026	99	38	39	1	103	0	307	0.161122	0	0	0	0	0	0	0	0
	132			00:05:10	28.6533	2.07991	59.5962	2153.47	1980.38	334.234	94.7082	26.7431	29.0805	31.3005	0.919622	16.0697	4.55348	0	0	0	0	0	0		14.8	5.7	20.84	0.09	0.897	1.197	2.094	0.428367	2.17	99	38	39	1	103	0	380	0.1827	0	0	0	0	0	0	0	0
	137			00:05:20	30.303	2.14318	64.9449	2253.93	2147.51	347.91	96.9535	27.8729	29.2542	32.7606	0.952785	16.2333	4.52381	0	0	0	0	0	0		15.08	5.61	20.84	0.09	0.878	1.102	1.98	0.443434	2.213	101	37	38	1	103	0	361	0.168441	0	0	0	0	0	0	0	0
	140			00:05:30	30.5188	2.17584	66.4041	2298.03	2217.32	353.523	99.0967	27.9665	28.9844	33.4016	0.96488	16.2477	4.55441	0	0	0	0	0	0		15.11	5.65	20.85	0.08	0.894	1.072	1.966	0.45473	2.284	101	37	38	1	103	0	356	0.163615	0	0	0	0	0	0	0	0
	139			00:05:40	30.1205	2.04419	61.5719	2212.92	2095.14	328.213	95.3206	26.8711	28.3817	32.1645	0.946776	16.0559	4.66301	0	0	0	0	0	0		14.87	5.81	20.83	0.09	0.905	1.087	1.992	0.454317	2.124	99	38	39	1	102	0	334	0.16339	0	0	0	0	0	0	0	0
	136			00:05:50	31.2989	2.04929	64.1405	2322.12	2186.74	328.417	95.7288	26.6781	28.3296	33.7517	0.941703	16.0259	4.67131	0	0	0	0	0	0		14.8	5.82	20.83	0.09	0.857	1.06	1.917	0.447053	2.11	99	39	40	1	102	0	373	0.182014	0	0	0	0	0	0	0	0
175	137	1.7	11	00:06:00	28.7494	2.31158	66.4564	2254.55	2203.72	377.302	104.404	28.584	29.2432	32.7696	0.977456	16.3223	4.51656	0	0	0	0	0	0		15.05	5.73	20.84	0.08	0.993	1.094	2.087	0.475803	2.382	100	38	39	1	101	0	445	0.192509	0	0	0	0	0	0	0	0
	138			00:06:10	29.7915	2.10542	62.7236	2182.76	2132.48	340.868	97.7699	27.7806	28.4355	31.7261	0.976968	16.19	4.64372	0	0	0	0	0	0		14.93	5.81	20.84	0.08	0.938	1.076	2.014	0.46574	2.245	100	38	39	1	101	0	353	0.167662	0	0	0	0	0	0	0	0
	139			00:06:20	30.722	2.19727	67.5045	2354.01	2314.13	355.36	102.873	27.7628	28.2412	34.2153	0.98306	16.1728	4.68184	0	0	0	0	0	0		14.9	5.81	20.83	0.09	0.878	1.075	1.953	0.449565	2.288	99	38	39	1	101	0	357	0.162474	0	0	0	0	0	0	0	0
	141			00:06:30	34.5622	2.22074	76.7539	2476.16	2479.53	366.382	98.2802	30.02	29.9793	35.9908	1.00136	16.4982	4.42555	0	0	0	0	0	0		15.39	5.5	20.82	0.1	0.818	0.918	1.736	0.471198	2.275	103	36	37	1	102	0	368	0.16571	0	0	0	0	0	0	0	0
	140			00:06:40	32.9852	2.21768	73.1506	2391.38	2421.02	364.341	100.934	29.6238	29.2611	34.7584	1.0124	16.4289	4.55131	0	0	0	0	0	0		15.26	5.64	20.82	0.12	0.885	0.934	1.819	0.486531	2.307	102	37	38	1	101	0	365	0.164586	0	0	0	0	0	0	0	0
	142			00:06:50	34.0136	2.16461	73.6263	2343.93	2398.64	357.707	96.7494	30.3957	29.7024	34.0688	1.02334	16.5252	4.46959	0	0	0	0	0	0		15.25	5.64	20.82	0.1	0.81	0.954	1.764	0.459184	2.307	102	37	38	1	100	0	386	0.178323	0	0	0	0	0	0	0	0
200	143			00:07:00	30.5655	2.36873	72.4012	2420.63	2416.95	387.814	107.771	29.0261	29.0704	35.1836	0.998477	16.3723	4.54976	0	0	0	0	0	0		15.11	5.7	20.84	0.09	0.919	1.044	1.963	0.468161	2.494	101	38	39	1	100	0	444	0.187442	0	0	0	0	0	0	0	0
	145			00:07:10	31.7628	2.44119	77.539	2567.33	2568.68	400.571	110.119	29.3362	29.3208	37.3158	1.00053	16.4089	4.51087	0	0	0	0	0	0		15.17	5.66	20.83	0.09	0.899	0.99	1.889	0.475913	2.515	101	37	38	1	101	0	426	0.174505	0	0	0	0	0	0	0	0
	146			00:07:20	28.9715	2.50956	72.7059	2432.41	2503.09	410.062	117.365	29.0567	28.2363	35.3548	1.02906	16.34	4.6767	0	0	0	0	0	0		15.05	5.77	20.83	0.09	0.99	1.081	2.071	0.47803	2.696	100	38	39	1	99	0	420	0.16736	0	0	0	0	0	0	0	0
	148			00:07:30	33.7838	2.46976	83.4379	2626.7	2669.15	410.572	107.874	30.865	30.3741	38.1788	1.01616	16.624	4.36777	0	0	0	0	0	0		15.44	5.5	20.84	0.1	0.864	0.912	1.776	0.486486	2.574	103	36	37	1	102	0	443	0.179369	0	0	0	0	0	0	0	0
	150			00:07:40	35.17	2.41975	85.1027	2709.51	2725.19	400.775	106.139	30.5003	30.3248	39.3824	1.00579	16.5626	4.38633	0	0	0	0	0	0		15.39	5.55	20.82	0.11	0.824	0.882	1.706	0.483001	2.536	103	37	38	1	101	0	475	0.196301	0	0	0	0	0	0	0	0
	150			00:07:50	36.2319	2.25442	81.682	2696.86	2663.56	370.158	100.934	29.3474	29.7143	39.1986	0.987653	16.4192	4.47714	0	0	0	0	0	0		15.18	5.67	20.83	0.11	0.763	0.893	1.656	0.460749	2.376	101	38	39	1	101	0	447	0.198277	0	0	0	0	0	0	0	0
225	148	2.9	12	00:08:00	34.1686	2.37893	81.2847	2652.25	2654.86	391.488	106.445	29.7456	29.7164	38.5502	1.00098	16.4565	4.47447	0	0	0	0	0	0		15.17	5.66	20.82	0.11	0.823	0.933	1.756	0.468679	2.503	101	37	38	1	101	0	429	0.180333	0	0	0	0	0	0	0	0
	149			00:08:10	32.7332	2.61468	85.587	2658.94	2794.03	435.474	115.732	31.3266	29.812	38.6474	1.05081	16.655	4.42623	0	0	0	0	0	0		15.37	5.58	20.84	0.08	0.89	0.943	1.833	0.485543	2.746	103	37	38	1	99	0	501	0.19161	0	0	0	0	0	0	0	0
	149			00:08:20	32.9308	2.581	84.9946	2727.09	2779.49	426.799	115.017	30.3215	29.7499	39.6379	1.01921	16.5362	4.45631	0	0	0	0	0	0		15.29	5.63	20.83	0.1	0.898	0.924	1.822	0.492865	2.713	102	37	38	1	101	0	480	0.185974	0	0	0	0	0	0	0	0
	152			00:08:30	34.6821	2.59427	89.9747	2784.64	2886.31	432.31	113.691	31.4392	30.3318	40.4744	1.03651	16.664	4.38238	0	0	0	0	0	0		15.47	5.53	20.82	0.11	0.868	0.862	1.73	0.501734	2.708	103	37	38	1	100	0	516	0.1989	0	0	0	0	0	0	0	0
	153			00:08:40	35.9281	2.54835	91.5573	2815.56	2910.34	425.575	110.527	31.6251	30.5951	40.9239	1.03366	16.7	4.3372	0	0	0	0	0	0		15.51	5.51	20.83	0.1	0.825	0.845	1.67	0.494012	2.691	104	36	37	1	101	0	473	0.185611	0	0	0	0	0	0	0	0
	155			00:08:50	35.0263	2.63407	92.2617	2870.97	2940.73	439.25	114.405	31.282	30.54	41.7293	1.0243	16.6757	4.34328	0	0	0	0	0	0		15.54	5.5	20.84	0.1	0.864	0.849	1.713	0.504378	2.798	104	36	37	1	101	0	489	0.185644	0	0	0	0	0	0	0	0
250	155			00:09:00	35.2941	2.63816	93.1114	2842.94	2968.57	441.496	114.609	31.8828	30.5335	41.3218	1.04419	16.735	4.34429	0	0	0	0	0	0		15.53	5.51	20.84	0.1	0.797	0.903	1.7	0.468824	2.745	104	36	37	1	101	0	489	0.185357	0	0	0	0	0	0	0	0
	158			00:09:10	37.7596	2.69122	101.62	2960.34	3130.39	455.273	112.976	33.4342	31.6179	43.0281	1.05744	16.917	4.19795	0	0	0	0	0	0		15.85	5.32	20.84	0.1	0.815	0.774	1.589	0.512901	2.804	106	35	36	1	101	0	515	0.191363	0	0	0	0	0	0	0	0
	156			00:09:20	34.2661	2.81982	96.6242	2942.11	3108.4	472.214	123.284	32.0265	30.3132	42.7633	1.05652	16.7463	4.37206	0	0	0	0	0	0		15.6	5.51	20.84	0.1	0.893	0.858	1.751	0.509994	2.931	104	36	37	1	100	0	514	0.182281	0	0	0	0	0	0	0	0
	157			00:09:30	35.7782	2.8637	102.458	2926.97	3195.1	485.992	121.141	34.1491	31.2833	42.5432	1.09161	16.9708	4.23022	0	0	0	0	0	0		15.8	5.38	20.84	0.09	0.858	0.819	1.677	0.511628	2.971	106	36	37	1	99	0	596	0.208122	0	0	0	0	0	0	0	0
	158			00:09:40	39.3443	2.69633	106.085	2893.22	3189.45	461.601	110.833	35.7149	32.3977	42.0526	1.10239	17.1196	4.11052	0	0	0	0	0	0		15.98	5.26	20.83	0.11	0.764	0.761	1.525	0.500984	2.792	107	35	36	1	100	0	560	0.20769	0	0	0	0	0	0	0	0
	158			00:09:50	40.1338	2.6453	106.166	3007.86	3212.6	450.068	109.2	34.3622	32.1722	43.7189	1.06807	17.0139	4.12809	0	0	0	0	0	0		15.98	5.24	20.84	0.1	0.762	0.733	1.495	0.509699	2.74	107	35	36	1	101	0	539	0.203758	0	0	0	0	0	0	0	0
275	158	5.1	14	00:10:00	38.4615	2.79124	107.355	3004.58	3243.72	475.888	114.813	34.8345	32.2663	43.6713	1.07959	17.0494	4.11335	0	0	0	0	0	0		16.07	5.17	20.83	0.1	0.847	0.713	1.56	0.542949	2.891	107	34	36	2	100	0	581	0.208151	0	0	0	0	0	0	0	0
	160			00:10:10	40.7332	2.77593	113.073	3025.17	3332.08	477.419	111.445	36.4347	33.0788	43.9705	1.10145	17.1985	4.01471	0	0	0	0	0	0		16.25	5.04	20.83	0.1	0.787	0.686	1.473	0.534284	2.826	109	33	35	2	101	0	569	0.204976	0	0	0	0	0	0	0	0
	162			00:10:20	39.1901	2.74633	107.629	2920.87	3230.57	470.99	112.262	35.9091	32.4666	42.4545	1.10603	17.1498	4.0877	0	0	0	0	0	0		16.09	5.09	20.84	0.1	0.76	0.771	1.531	0.496408	2.786	107	34	36	2	100	0	583	0.212283	0	0	0	0	0	0	0	0
	163			00:10:30	43.573	2.80042	122.023	3127.18	3471.27	485.482	108.588	38.0447	34.2735	45.4532	1.11003	17.336	3.87755	0	0	0	0	0	0		16.41	4.85	20.82	0.1	0.715	0.662	1.377	0.519245	2.811	110	32	34	2	101	0	587	0.209611	0	0	0	0	0	0	0	0
	163			00:10:40	42.8878	2.84329	121.942	3191.91	3477.39	491.911	110.425	37.263	34.2039	46.3941	1.08944	17.3008	3.8837	0	0	0	0	0	0		16.46	4.81	20.84	0.1	0.767	0.632	1.399	0.548249	2.856	110	32	34	2	102	0	594	0.208913	0	0	0	0	0	0	0	0
	164			00:10:50	44.9102	2.80655	126.043	3221.89	3531.27	487.727	107.465	38.145	34.803	46.8298	1.09602	17.3782	3.82909	0	0	0	0	0	0		16.59	4.75	20.84	0.11	0.723	0.613	1.336	0.541168	2.767	111	31	33	2	103	0	551	0.196327	0	0	0	0	0	0	0	0
300	165			00:11:00	46.8384	2.829	132.506	3265.45	3601.28	495.585	104.608	39.5741	35.8837	47.4629	1.10284	17.518	3.69769	0	0	0	0	0	0		16.74	4.62	20.86	0.09	0.713	0.568	1.281	0.556596	2.761	112	31	33	2	103	0	631	0.223047	0	0	0	0	0	0	0	0
	166			00:11:10	49.7925	2.7994	139.389	3226.85	3612.36	495.177	99.4028	42.1166	37.6219	46.9019	1.11947	17.6887	3.55086	0	0	0	0	0	0		16.95	4.42	20.84	0.11	0.652	0.553	1.205	0.541079	2.717	113	29	31	2	105	0	577	0.206115	0	0	0	0	0	0	0	0
	168			00:11:20	51.2821	2.83308	145.286	3310.67	3695.52	502.627	98.4843	42.7999	38.3428	48.1203	1.11624	17.7414	3.47622	0	0	0	0	0	0		17.02	4.34	20.84	0.1	0.628	0.542	1.17	0.536752	2.697	114	29	31	2	105	0	631	0.222726	0	0	0	0	0	0	0	0
	169			00:11:30	50.6329	2.86676	145.152	3287.83	3671.54	509.465	98.7905	43.0704	38.5691	47.7883	1.11671	17.7714	3.44607	0	0	0	0	0	0		17.09	4.3	20.85	0.09	0.666	0.519	1.185	0.562025	2.768	114	28	30	2	106	0	587	0.204761	0	0	0	0	0	0	0	0
	169			00:11:40	55.4529	2.76981	153.594	3294.13	3713.65	496.708	92.0548	45.4481	40.3139	47.8798	1.12736	17.9329	3.32351	0	0	0	0	0	0		17.19	4.22	20.86	0.11	0.579	0.503	1.082	0.53512	2.628	115	28	30	2	106	0	640	0.231063	0	0	0	0	0	0	0	0
	170			00:11:50	55.5556	2.60346	144.636	3189.26	3528.78	464.662	87.4622	44.1317	39.8856	46.3555	1.10646	17.8479	3.35947	0	0	0	0	0	0		17.11	4.26	20.85	0.11	0.613	0.467	1.08	0.567593	2.496	114	28	30	2	106	0	577	0.221628	0	0	0	0	0	0	0	0
325	170	7.9	16	00:12:00	64.0342	2.6453	169.389	3356.61	3708.56	479.971	79.5019	49.1291	44.4666	48.7879	1.10485	18.1443	3.0054	0	0	0	0	0	0		17.48	3.85	20.84	0.09	0.494	0.443	0.937	0.527215	2.388	117	25	27	2	110	0	599	0.226439	0	0	0	0	0	0	0	0
	172			00:12:10	63.2911	2.6504	167.747	3447.5	3786.49	478.644	82.5635	47.3725	43.1314	50.109	1.09833	18.0593	3.11513	0	0	0	0	0	0		17.42	3.97	20.85	0.11	0.498	0.45	0.948	0.525316	2.37	116	26	28	2	109	0	601	0.226758	0	0	0	0	0	0	0	0
	173			00:12:20	64.2398	2.63713	169.409	3284.74	3724.83	479.563	80.6245	50.2055	44.2738	47.7434	1.13398	18.185	3.05728	0	0	0	0	0	0		17.48	3.88	20.84	0.13	0.483	0.451	0.934	0.517131	2.33	117	26	28	2	108	0	635	0.240792	0	0	0	0	0	0	0	0
	174			00:12:30	61.5385	2.63203	161.971	3335.03	3650.74	475.48	81.8491	47.275	43.1867	48.4742	1.09467	18.0651	3.10973	0	0	0	0	0	0		17.39	3.9	20.86	0.11	0.52	0.455	0.975	0.533333	2.45	116	26	28	2	109	0	600	0.227961	0	0	0	0	0	0	0	0
	174			00:12:40	63.4921	2.59835	164.975	3377.99	3644.54	470.275	79.2977	47.5225	44.0468	49.0986	1.07891	18.099	3.05185	0	0	0	0	0	0		17.45	3.84	20.87	0.11	0.502	0.443	0.945	0.531217	2.518	117	25	27	2	110	0	557	0.214367	0	0	0	0	0	0	0	0
	174			00:12:50	61.9835	2.60448	161.435	3473.58	3661.35	468.132	81.543	45.2258	42.9065	50.4881	1.05405	17.9741	3.13088	0	0	0	0	0	0		17.33	3.97	20.87	0.11	0.524	0.444	0.968	0.541322	2.546	116	26	28	2	110	0	580	0.222693	0	0	0	0	0	0	0	0
350	174	10.5	19	00:13:00	63.9659	2.65653	169.927	3476.41	3744.33	480.685	80.8286	47.592	44.1866	50.5293	1.07707	18.0945	3.04264	0	0	0	0	0	0		17.45	3.85	20.86	0.11	0.507	0.431	0.938	0.540512	2.539	117	25	27	2	110	0	577	0.217201	0	0	0	0	0	0	0	0
	174			00:13:10	62.1762	2.64122	164.221	3478.07	3710.46	475.276	82.5635	45.9647	43.0859	50.5533	1.06682	17.9946	3.12597	0	0	0	0	0	0		17.4	3.89	20.85	0.12	0.525	0.44	0.965	0.544041	2.514	116	26	28	2	110	0	592	0.224139	0	0	0	0	0	0	0	0
	175			00:13:20	59.3472	2.5708	152.57	3271.79	3491.47	461.294	81.4409	45.3621	42.508	47.5551	1.06714	17.9436	3.16792	0	0	0	0	0	0		17.24	3.96	20.84	0.12	0.515	0.496	1.011	0.509397	2.411	115	26	28	2	109	0	549	0.213552	0	0	0	0	0	0	0	0
				00:13:30	51.9481	2.69225	139.857	3277.43	3484.5	476.909	91.8507	41.5632	39.0933	47.637	1.06318	17.7142	3.41168	0	0	0	0	0	0		17.01	4.22	20.87	0.1	0.628	0.527	1.155	0.543723	2.62	114	28	30	2	108	0	567	0.210605	0	0	0	0	0	0	0	0
				00:13:40	52.2648	2.58304	135.002	3080.09	3416.06	458.539	89.8095	42.6428	38.4489	44.7688	1.10908	17.7519	3.47689	0	0	0	0	0	0		16.98	4.26	20.86	0.11	0.624	0.524	1.148	0.543554	2.619	113	28	30	2	106	0	504	0.195119	0	0	0	0	0	0	0	0
				00:13:50
375				00:14:00
		12.8		00:14:10
				00:14:20
				00:14:30
				00:14:40
				00:14:50
400				00:15:00
425
[truncated: 72 more columns]

## Sheet: FA MLSS
Nombre:	FA		Hora de la prueba:	14:07
Sexo:	V		N. de pasos:	82
Edad:	25		Duración (hh:mm:ss):	00:13:40
Altura (cm):	172		BSA (m^2):	1.81176
Peso (Kg):	68.8		BMI (Kg/m^2):	23.2558
			FC max (lpm):	175
0 min	200	101		1063	999		11
5 min	200	150		2483	2405		13
10 min	200	152	4.3	2347	2285	0.973583	15	0.0133333
15 min	200	157		2692	2456	0.912333	16	0.0466667	0.146996
20 min	200	159	4.3	2620	2446	0.933588	16	0.06	0.116319
25 min	200	160		2662	2323	0.872652	16	0.0666667	0.134214
30 min	200	163	4.8	2559	2339	0.914029	17	0.0866667	0.0903281

## Sheet: RM IMA 1
0	80	2.9
	80			00:00:10	20.0468	1.93523	38.7952	1599.11	1140.44	298.757	79.1037	23.3829	32.7872	20.039	0.713173	15.4378	4.08755	0	0	0	0	0	0		14.16	5.04	20.71	0.08	1.263	1.73	2.993	0.421985	2.034	93	33	35	2	112	0	366	0.189124	0	0	0	0	0	0	0	0
	83			00:00:20	20.0736	1.62801	32.6799	1314.5	946.504	252.417	66.4471	23.7921	33.0424	16.4724	0.720048	15.5047	4.0815	0	0	0	0	0	0		14.05	5.2	20.71	0.09	1.134	1.855	2.989	0.379391	1.511	93	34	36	2	111	0	334	0.205159	0	0	0	0	0	0	0	0
	80			00:00:30	19.5759	1.53002	29.9514	1173.42	840.449	238.74	60.9354	24.3571	34.007	14.7045	0.716238	15.6037	3.98266	0	0	0	0	0	0		13.91	5.3	20.7	0.09	0.939	2.126	3.065	0.306362	1.454	92	35	36	1	111	0	337	0.220259	0	0	0	0	0	0	0	0
	77			00:00:40	16.0514	1.59943	25.673	1038.46	753.501	247.008	66.1409	23.6403	32.5804	13.0132	0.725598	15.4435	4.13529	0	0	0	0	0	0		13.74	5.41	20.7	0.08	1.156	2.582	3.738	0.309256	1.587	91	35	36	1	111	0	311	0.194445	0	0	0	0	0	0	0	0
	76			00:00:50	16.2734	1.51981	24.7325	1077.19	769.72	228.839	66.3451	21.9027	30.6519	13.4986	0.714563	15.0571	4.36535	0	0	0	0	0	0		13.43	5.55	20.71	0.06	1.3	2.387	3.687	0.35259	1.471	89	36	37	1	110	0	260	0.171074	0	0	0	0	0	0	0	0
50	78			00:01:00	18.9334	1.67292	31.674	1365.43	976.193	253.336	72.163	22.2265	31.0888	17.1106	0.714937	15.1434	4.31361	0	0	0	0	0	0		13.76	5.34	20.7	0.08	1.32	1.849	3.169	0.416535	1.652	91	35	36	1	111	0	273	0.163188	0	0	0	0	0	0	0	0
	77			00:01:10	21.2014	1.60861	34.1049	1329.46	995.71	251.397	65.6306	24.5369	32.7613	16.6599	0.748961	15.6282	4.07995	0	0	0	0	0	0		14.45	5.08	20.7	0.06	1.264	1.566	2.83	0.446643	1.621	95	33	35	2	111	0	295	0.183388	0	0	0	0	0	0	0	0
	77			00:01:20	19.4175	1.46776	28.5001	1144.03	859.246	226.696	62.1602	23.724	31.5869	14.3362	0.751071	15.4451	4.23505	0	0	0	0	0	0		14.17	5.29	20.7	0.06	1.314	1.776	3.09	0.425243	1.497	93	35	36	1	110	0	252	0.171691	0	0	0	0	0	0	0	0
	77			00:01:30	14.8994	1.71885	25.6098	1066	781.876	263.135	73.1837	23.0459	31.4205	13.3584	0.733467	15.3088	4.25772	0	0	0	0	0	0		13.72	5.52	20.7	0.06	1.325	2.702	4.027	0.329029	1.729	90	36	37	1	110	0	337	0.196062	0	0	0	0	0	0	0	0
	75			00:01:40	13.5257	2.05363	27.7768	1156.56	858.817	315.19	87.7796	23.1981	31.2407	14.4933	0.74256	15.3479	4.27435	0	0	0	0	0	0		13.62	5.59	20.71	0.06	1.272	3.164	4.436	0.286745	1.972	90	37	38	1	109	0	452	0.220098	0	0	0	0	0	0	0	0
	84			00:01:50	20.3943	1.60861	32.8065	1333.1	986.259	248.233	67.672	23.5383	31.8161	16.7055	0.739825	15.4315	4.20685	0	0	0	0	0	0		13.89	5.4	20.72	0.06	1.046	1.896	2.942	0.35554	1.515	92	35	36	1	110	0	292	0.181523	0	0	0	0	0	0	0	0
75	84	2.4	10	00:02:00	22.4888	1.57085	35.3264	1385.44	1023.68	244.864	63.8954	24.3621	32.9715	17.3614	0.738885	15.588	4.06758	0	0	0	0	0	0		14.08	5.32	20.7	0.06	1.012	1.656	2.668	0.37931	1.595	93	35	36	1	110	0	324	0.206258	0	0	0	0	0	0	0	0
	83			00:02:10	21.692	1.51063	32.7685	1279.64	946.035	235.678	61.4457	24.421	33.0326	16.0356	0.7393	15.6014	4.06757	0	0	0	0	0	0		13.96	5.42	20.71	0.06	0.95	1.816	2.766	0.343456	1.517	92	35	36	1	110	0	309	0.204551	0	0	0	0	0	0	0	0
	84			00:02:20	22.7964	1.33609	30.4579	1192.79	877.158	207.813	54.6071	24.1971	32.9042	14.9473	0.735381	15.5539	4.08709	0	0	0	0	0	0		13.97	5.35	20.71	0.06	0.947	1.685	2.632	0.359802	1.423	92	35	36	1	110	0	260	0.194598	0	0	0	0	0	0	0	0
	87			00:02:30	23.7718	1.4208	33.7751	1383.15	997.219	218.224	59.2002	23.2159	32.2006	17.3327	0.720977	15.3592	4.16667	0	0	0	0	0	0		13.96	5.38	20.7	0.06	1.044	1.48	2.524	0.413629	1.464	92	35	36	1	111	0	260	0.182995	0	0	0	0	0	0	0	0
	90			00:02:40	22.2635	1.6229	36.1314	1434.93	1066.79	251.805	67.4678	24.0938	32.4083	17.9816	0.743444	15.5157	4.15723	0	0	0	0	0	0		13.95	5.47	20.69	0.08	0.936	1.759	2.695	0.34731	1.621	92	36	37	1	109	0	343	0.21135	0	0	0	0	0	0	0	0
	90			00:02:50	24.9896	1.51675	37.903	1477.25	1117.96	236.597	62.7726	24.4737	32.3391	18.5119	0.756783	15.5989	4.13863	0	0	0	0	0	0		14.32	5.22	20.7	0.06	1.071	1.33	2.401	0.446064	1.604	94	34	36	2	109	0	290	0.191198	0	0	0	0	0	0	0	0
100	89			00:03:00	22.5225	1.55962	35.1266	1396.79	1071.2	241.904	66.4471	24.0194	31.3201	17.5036	0.766901	15.5105	4.26047	0	0	0	0	0	0		14.38	5.18	20.71	0.06	1.112	1.552	2.664	0.417417	1.6	95	34	36	2	109	0	265	0.169913	0	0	0	0	0	0	0	0
	90			00:03:10	24.3309	1.81785	44.23	1655.58	1308.26	287.223	74.8168	25.6869	32.5065	20.7467	0.79021	15.8001	4.11567	0	0	0	0	0	0		14.27	5.37	20.7	0.06	1.028	1.438	2.466	0.416869	1.821	94	35	36	1	108	0	369	0.202987	0	0	0	0	0	0	0	0
	94			00:03:20	22.0751	1.91788	42.3374	1457.08	1199.89	309.576	75.8375	27.9958	33.9965	18.2592	0.823489	16.1416	3.95423	0	0	0	0	0	0		14.41	5.39	20.68	0.07	0.882	1.836	2.718	0.324503	1.79	95	35	36	1	107	0	451	0.235155	0	0	0	0	0	0	0	0
	95			00:03:30	22.5564	1.9434	43.8361	1623.27	1280.46	308.249	79.1037	26.0321	33.0015	20.3417	0.788816	15.8613	4.07038	0	0	0	0	0	0		14.12	5.54	20.7	0.07	0.9	1.76	2.66	0.338346	1.67	93	36	37	1	108	0	455	0.234126	0	0	0	0	0	0	0	0
	99			00:03:40	24.1838	1.9087	46.1595	1758.14	1427.76	300.084	81.7575	25.2919	31.1443	22.0318	0.812089	15.7219	4.28342	0	0	0	0	0	0		14.45	5.41	20.71	0.06	1.08	1.401	2.481	0.435308	1.937	95	35	36	1	108	0	332	0.173941	0	0	0	0	0	0	0	0
	96			00:03:50	25.8398	1.8893	48.8192	1714.89	1431.42	304.064	76.9603	27.4131	32.8419	21.4898	0.8347	16.094	4.07347	0	0	0	0	0	0		14.63	5.35	20.73	0.06	1.01	1.312	2.322	0.43497	1.898	96	35	36	1	107	0	401	0.212248	0	0	0	0	0	0	0	0
125	97	2.6	11	00:04:00	25.0941	1.63413	41.007	1479.59	1195.49	260.787	66.7533	26.528	32.832	18.5412	0.807991	15.9588	4.08495	0	0	0	0	0	0		14.44	5.41	20.73	0.06	0.939	1.452	2.391	0.392723	1.752	95	35	36	1	108	0	334	0.20439	0	0	0	0	0	0	0	0
	97			00:04:10	28.103	1.78213	50.0833	1968.96	1565.73	277.629	77.3685	24.4374	30.7308	24.6736	0.795207	15.5785	4.34135	0	0	0	0	0	0		14.39	5.43	20.72	0.06	0.892	1.243	2.135	0.417799	1.775	95	36	37	1	107	0	325	0.182366	0	0	0	0	0	0	0	0
	99			00:04:20	25.4669	1.57187	40.0306	1587.37	1246.76	244.048	68.3864	24.0951	30.6779	19.8919	0.785424	15.526	4.35065	0	0	0	0	0	0		14.64	5.13	20.72	0.07	0.909	1.447	2.356	0.385823	1.66	97	34	36	2	109	0	242	0.153957	0	0	0	0	0	0	0	0
	101			00:04:30	25.9403	2.05568	53.3249	2094.13	1716.61	319.681	91.352	24.5969	30.0064	26.2423	0.819721	15.5511	4.44389	0	0	0	0	0	0		14.41	5.43	20.68	0.07	1.098	1.215	2.313	0.474708	1.955	95	36	37	1	106	0	348	0.169287	0	0	0	0	0	0	0	0
	106			00:04:40	26.3852	1.64638	43.4401	1789	1402.95	251.295	74.6127	23.2493	29.6468	22.4186	0.78421	15.2635	4.53193	0	0	0	0	0	0		13.75	5.88	20.67	0.08	0.901	1.373	2.274	0.396218	1.543	91	38	39	1	106	0	307	0.18647	0	0	0	0	0	0	0	0
	109			00:04:50	31.5292	1.86174	58.6992	2254.23	1801.45	291.612	79.512	25.0605	31.3593	28.2485	0.799142	15.6634	4.27083	0	0	0	0	0	0		14.23	5.52	20.69	0.07	0.7	1.203	1.903	0.36784	1.627	94	36	37	1	107	0	366	0.19659	0	0	0	0	0	0	0	0
150	112			00:05:00	29.8359	2.13835	63.7997	2240.28	1919.89	343.259	89.2086	27.5462	32.143	28.0737	0.856989	16.0525	4.17184	0	0	0	0	0	0		14.69	5.39	20.68	0.08	0.864	1.147	2.011	0.429637	2.144	97	35	36	1	106	0	425	0.198751	0	0	0	0	0	0	0	0
	113			00:05:10	28.585	2.21286	63.2548	2215.35	1958.74	355.507	94.312	27.6498	31.2721	27.7612	0.884168	16.0655	4.26199	0	0	0	0	0	0		14.75	5.45	20.7	0.06	1.026	1.073	2.099	0.488804	2.272	97	36	37	1	104	0	452	0.20426	0	0	0	0	0	0	0	0
	112			00:05:20	29.3686	2.31493	67.9863	2238.43	2010.66	378.065	94.21	29.4539	32.7904	28.0504	0.898248	16.3316	4.06966	0	0	0	0	0	0		14.88	5.33	20.7	0.06	0.919	1.124	2.043	0.449829	2.361	98	35	36	1	104	0	509	0.219877	0	0	0	0	0	0	0	0
	111			00:05:30	28.5578	2.27002	64.8269	2233.12	1962.37	366.531	94.6183	28.1345	32.0163	27.984	0.878755	16.1466	4.16817	0	0	0	0	0	0		14.69	5.48	20.7	0.06	0.887	1.214	2.101	0.42218	2.312	97	36	37	1	104	0	504	0.222024	0	0	0	0	0	0	0	0
	111			00:05:40	25.7954	2.36801	61.0836	2216.38	1953.2	376.84	103.907	26.7454	30.3492	27.7742	0.881255	15.9138	4.38793	0	0	0	0	0	0		14.53	5.64	20.7	0.06	1.035	1.291	2.326	0.44497	2.411	96	37	38	1	103	0	485	0.204813	0	0	0	0	0	0	0	0
	110			00:05:50	28.1426	2.03118	57.1626	2058.71	1802.73	323.458	88.4941	26.8094	30.6161	25.7984	0.875661	15.9246	4.35678	0	0	0	0	0	0		14.55	5.6	20.7	0.06	0.927	1.205	2.132	0.434803	2.141	96	37	38	1	103	0	417	0.205299	0	0	0	0	0	0	0	0
175	111	2.8	11	00:06:00	25.6301	2.121	54.3614	2182.01	1858.08	327.132	99.9259	24.0912	28.2911	27.3435	0.851547	15.4235	4.71126	0	0	0	0	0	0		14.12	5.86	20.7	0.07	1.271	1.07	2.341	0.54293	2.121	93	38	39	1	104	0	352	0.165959	0	0	0	0	0	0	0	0
	112			00:06:10	26.455	2.33943	61.8896	2332.69	2022.65	368.266	104.927	25.7376	29.6828	29.2317	0.867089	15.7417	4.48517	0	0	0	0	0	0		14.32	5.75	20.7	0.06	1.124	1.144	2.268	0.495591	2.38	94	38	39	1	103	0	485	0.207316	0	0	0	0	0	0	0	0
	116			00:06:20	27.933	2.45681	68.6259	2401.72	2156.45	395.11	105.846	27.7595	30.9169	30.0968	0.897876	16.0823	4.30827	0	0	0	0	0	0		14.71	5.58	20.71	0.06	0.996	1.152	2.148	0.463687	2.455	97	36	37	1	104	0	490	0.199446	0	0	0	0	0	0	0	0
	118			00:06:30	29.0416	2.48641	72.2093	2364.57	2203.61	406.644	104.111	29.6783	31.8461	29.6312	0.93193	16.3547	4.18719	0	0	0	0	0	0		14.87	5.54	20.72	0.06	0.919	1.147	2.066	0.444821	2.512	98	36	37	1	102	0	550	0.221203	0	0	0	0	0	0	0	0
	117			00:06:40	26.3505	2.63033	69.3103	2306.1	2171.87	428.589	112.787	29.2553	31.0635	28.8985	0.941792	16.2941	4.28793	0	0	0	0	0	0		14.76	5.64	20.73	0.06	1	1.277	2.277	0.439174	2.682	97	37	38	1	101	0	592	0.225067	0	0	0	0	0	0	0	0
	119			00:06:50	28.9296	2.27513	65.8185	2336.84	2110.39	364.081	100.334	27.299	30.2283	29.2838	0.903093	16.0027	4.41005	0	0	0	0	0	0		14.5	5.77	20.72	0.06	0.947	1.127	2.074	0.456606	2.283	96	38	39	1	102	0	499	0.219329	0	0	0	0	0	0	0	0
200	119			00:07:00	28.7081	2.5354	72.7867	2481.98	2290.43	410.421	109.316	28.5164	30.9012	31.1025	0.922824	16.1876	4.31159	0	0	0	0	0	0		14.68	5.67	20.72	0.06	0.944	1.146	2.09	0.451675	2.535	97	37	38	1	102	0	558	0.220083	0	0	0	0	0	0	0	0
	119			00:07:10	25.9965	2.45987	63.9481	2291.38	2098.25	392.661	110.847	27.1139	29.6096	28.7141	0.915713	15.9627	4.50622	0	0	0	0	0	0		14.51	5.85	20.72	0.07	1.005	1.303	2.308	0.435442	2.541	96	38	39	1	101	0	505	0.205295	0	0	0	0	0	0	0	0
	118			00:07:20	29.7619	2.50784	74.6382	2499.66	2360.96	406.746	108.908	29.0258	30.7311	31.3241	0.944509	16.219	4.34269	0	0	0	0	0	0		14.85	5.61	20.69	0.07	0.935	1.081	2.016	0.46379	2.554	98	37	38	1	101	0	537	0.214128	0	0	0	0	0	0	0	0
	119			00:07:30	30.4414	2.41802	73.608	2337.16	2278.94	397.152	102.988	30.5829	31.3642	29.2877	0.975089	16.4247	4.25918	0	0	0	0	0	0		15.02	5.55	20.7	0.07	0.826	1.145	1.971	0.419077	2.478	99	36	37	1	101	0	502	0.207608	0	0	0	0	0	0	0	0
	122			00:07:40	29.8656	2.46395	73.5875	2463.85	2343.02	399.397	107.785	29.0184	30.5148	30.8753	0.950959	16.2096	4.37448	0	0	0	0	0	0		14.79	5.68	20.69	0.07	0.838	1.171	2.009	0.417123	2.464	98	37	38	1	101	0	513	0.208202	0	0	0	0	0	0	0	0
	125			00:07:50	30.2877	2.59154	78.4919	2641.7	2482.9	419.505	113.195	28.9101	30.7591	33.104	0.939887	16.1875	4.36786	0	0	0	0	0	0		14.85	5.64	20.67	0.1	0.907	1.074	1.981	0.45785	2.598	98	37	38	1	101	0	546	0.210686	0	0	0	0	0	0	0	0
225	128	2.8	12	00:08:00	29.0416	2.65891	77.2189	2692.15	2515.2	426.956	119.115	27.9279	29.8926	33.7362	0.934274	16.0576	4.47985	0	0	0	0	0	0		14.72	5.76	20.69	0.09	1	1.066	2.066	0.484027	2.676	97	38	39	1	100	0	563	0.211741	0	0	0	0	0	0	0	0
	130			00:08:10	30.785	2.78139	85.6251	2873	2740.74	451.657	121.769	29.0533	30.4554	36.0025	0.953964	16.2385	4.37798	0	0	0	0	0	0		14.9	5.67	20.71	0.07	0.901	1.048	1.949	0.462288	2.73	98	37	38	1	101	0	586	0.210686	0	0	0	0	0	0	0	0
	131			00:08:20	31.1365	2.78955	86.8569	2754.74	2710.15	459.006	119.115	30.7388	31.2445	34.5205	0.983815	16.4544	4.27003	0	0	0	0	0	0		15.08	5.57	20.71	0.07	0.92	1.007	1.927	0.477426	2.733	99	36	37	1	100	0	585	0.209711	0	0	0	0	0	0	0	0
	131			00:08:30	33.6323	2.70177	90.8669	2788.86	2746.2	448.084	111.97	31.738	32.2309	34.9481	0.984706	16.5848	4.14431	0	0	0	0	0	0		15.19	5.47	20.71	0.07	0.815	0.969	1.784	0.456839	2.647	100	36	37	1	100	0	625	0.231329	0	0	0	0	0	0	0	0
	133			00:08:40	31.2989	2.78649	87.2142	2810.48	2735.75	456.862	119.625	30.2522	31.0786	35.2191	0.973409	16.3956	4.29304	0	0	0	0	0	0		15.01	5.62	20.71	0.07	0.864	1.053	1.917	0.450704	2.744	99	37	38	1	100	0	629	0.225732	0	0	0	0	0	0	0	0
	133			00:08:50	31.4961	2.90183	91.3962	2959.55	2890.17	475.031	125.341	30.1369	30.8603	37.0871	0.976558	16.37	4.31938	0	0	0	0	0	0		15.08	5.57	20.7	0.07	0.893	1.012	1.905	0.468766	2.877	99	36	37	1	101	0	585	0.201597	0	0	0	0	0	0	0	0
250	133			00:09:00	29.3542	3.07637	90.3044	2860.67	2867.79	505.958	133.507	30.8492	30.7726	35.848	1.00249	16.4466	4.33975	0	0	0	0	0	0		15.08	5.6	20.7	0.08	0.974	1.07	2.044	0.476517	3.069	99	37	38	1	99	0	677	0.220065	0	0	0	0	0	0	0	0
	135			00:09:10	32.5556	2.64155	85.9974	2723.17	2686.02	434.509	113.399	30.743	31.1682	34.1249	0.986358	16.449	4.29289	0	0	0	0	0	0		15	5.62	20.71	0.08	0.899	0.944	1.843	0.487792	2.687	99	37	38	1	99	0	593	0.224489	0	0	0	0	0	0	0	0
	137			00:09:20	31.679	2.84773	90.2133	3009.31	2903.67	462.986	125.239	29.2411	30.3051	37.7107	0.964892	16.2581	4.39785	0	0	0	0	0	0		14.94	5.67	20.71	0.07	0.966	0.928	1.894	0.510032	2.841	99	37	38	1	100	0	592	0.207885	0	0	0	0	0	0	0	0
	137			00:09:30	32.9852	2.83038	93.3606	2909.52	2915.05	467.171	120.85	31.2944	31.235	36.4601	1.0019	16.5056	4.26974	0	0	0	0	0	0		15.2	5.53	20.7	0.07	0.826	0.993	1.819	0.454096	2.856	100	36	37	1	100	0	594	0.209866	0	0	0	0	0	0	0	0
	137			00:09:40	33.5196	2.82222	94.5994	2980.85	2956.43	464.722	120.646	30.9486	31.2042	37.354	0.991808	16.4665	4.27486	0	0	0	0	0	0		15.1	5.57	20.7	0.07	0.832	0.958	1.79	0.464804	2.813	100	36	37	1	100	0	590	0.209056	0	0	0	0	0	0	0	0
	139			00:09:50	34.7625	2.75383	95.7299	2934.95	2919.94	456.148	115.338	31.7881	31.9516	36.7789	0.994883	16.5641	4.18829	0	0	0	0	0	0		15.21	5.49	20.69	0.08	0.815	0.911	1.726	0.47219	2.738	100	36	37	1	100	0	617	0.224052	0	0	0	0	0	0	0	0
275	141	2.6	14	00:10:00	35.1083	2.79364	98.0797	2930.48	2886.42	465.028	113.603	32.6301	33.1283	36.7229	0.984962	16.646	4.0665	0	0	0	0	0	0		15.2	5.5	20.66	0.1	0.811	0.898	1.709	0.474547	2.825	100	36	37	1	100	0	687	0.245916	0	0	0	0	0	0	0	0
	143			00:10:10	34.0716	3.00186	102.278	3107.65	3126.5	497.486	126.26	32.1443	31.9504	38.9429	1.00607	16.5726	4.20605	0	0	0	0	0	0		15.21	5.53	20.66	0.1	0.825	0.936	1.761	0.468484	3.005	100	36	37	1	99	0	669	0.222862	0	0	0	0	0	0	0	0
	143			00:10:20	32.3276	3.20702	103.675	3208.31	3244.06	529.536	137.692	31.6092	31.2609	40.2044	1.01114	16.5118	4.29344	0	0	0	0	0	0		15.15	5.6	20.67	0.1	0.916	0.94	1.856	0.493534	3.188	100	37	38	1	98	0	734	0.228873	0	0	0	0	0	0	0	0
	144			00:10:30	33.67	3.22029	108.427	3263.5	3303.19	534.741	135.65	32.5019	32.1114	40.896	1.01216	16.6054	4.21236	0	0	0	0	0	0		15.29	5.49	20.65	0.13	0.847	0.935	1.782	0.475309	3.171	101	36	37	1	99	0	719	0.223272	0	0	0	0	0	0	0	0
	145			00:10:40	31.4961	3.27847	103.259	3234.9	3262.77	539.538	141.978	31.2387	30.9719	40.5376	1.00861	16.457	4.33064	0	0	0	0	0	0		15.16	5.59	20.66	0.1	0.941	0.964	1.905	0.493963	3.255	100	37	38	1	98	0	731	0.22297	0	0	0	0	0	0	0	0
	145			00:10:50	34.4828	3.22335	111.15	3432.26	3480.18	532.496	138.1	31.6807	31.2444	43.0107	1.01396	16.5199	4.28436	0	0	0	0	0	0		15.21	5.54	20.67	0.09	0.831	0.909	1.74	0.477586	3.137	100	36	37	1	99	0	678	0.21034	0	0	0	0	0	0	0	0
300	146			00:11:00	36.3636	3.20089	116.396	3335.13	3507.69	536.987	132.486	34.1368	32.4575	41.7937	1.05174	16.7761	4.13903	0	0	0	0	0	0		15.48	5.41	20.66	0.1	0.789	0.861	1.65	0.478182	3.116	102	35	36	1	99	0	690	0.215565	0	0	0	0	0	0	0	0
	149			00:11:10	34.2661	3.206	109.857	3339	3419.29	530.454	138.202	32.1828	31.4271	41.8421	1.02405	16.5457	4.31073	0	0	0	0	0	0		15.25	5.59	20.64	0.14	0.846	0.905	1.751	0.483152	3.172	101	37	38	1	97	0	724	0.225827	0	0	0	0	0	0	0	0
	150			00:11:20	35.482	3.38258	120.02	3415.86	3611.82	567.71	140.958	34.4091	32.5422	42.8053	1.05737	16.7833	4.16717	0	0	0	0	0	0		15.46	5.45	20.64	0.14	0.809	0.882	1.691	0.478415	3.332	102	36	37	1	97	0	786	0.232367	0	0	0	0	0	0	0	0
	149			00:11:30	36.2538	3.30807	119.93	3394.4	3562.61	556.074	136.569	34.5841	32.9512	42.5363	1.04956	16.8096	4.12836	0	0	0	0	0	0		15.57	5.42	20.64	0.15	0.791	0.864	1.655	0.477946	3.304	103	35	36	1	99	0	722	0.218254	0	0	0	0	0	0	0	0
	150			00:11:40	37.3832	3.04064	113.669	3325.75	3462.79	508.305	127.995	33.3916	32.0702	41.6761	1.0412	16.717	4.20947	0	0	0	0	0	0		15.42	5.5	20.68	0.12	0.741	0.864	1.605	0.461682	3.019	102	36	37	1	98	0	677	0.22265	0	0	0	0	0	0	0	0
	152			00:11:50	36.2538	3.24172	117.525	3438.88	3604.96	541.988	136.773	33.4373	31.8969	43.0937	1.0483	16.7191	4.21914	0	0	0	0	0	0		15.45	5.49	20.68	0.11	0.79	0.865	1.655	0.477341	3.203	102	36	37	1	98	0	720	0.222104	0	0	0	0	0	0	0	0
325	153	3.7	15	00:12:00	34.8837	3.43157	119.706	3448.04	3684.57	576.181	145.04	34.0089	31.8257	43.2085	1.0686	16.7906	4.22665	0	0	0	0	0	0		15.53	5.5	20.7	0.11	0.814	0.906	1.72	0.473256	3.401	102	36	37	1	97	0	762	0.222056	0	0	0	0	0	0	0	0
	154			00:12:10	33.5008	3.36012	112.567	3468.16	3629.32	555.665	148.613	31.7811	30.3698	43.4607	1.04647	16.5371	4.42284	0	0	0	0	0	0		15.28	5.67	20.7	0.11	0.925	0.866	1.791	0.516471	3.305	101	37	38	1	97	0	697	0.207433	0	0	0	0	0	0	0	0
	155			00:12:20	38.3142	3.43361	131.556	3673.96	3980.72	579.856	142.387	35.0777	32.3746	46.0396	1.0835	16.8876	4.14685	0	0	0	0	0	0		15.64	5.4	20.69	0.1	0.74	0.826	1.566	0.472542	3.329	103	35	36	1	98	0	741	0.215808	0	0	0	0	0	0	0	0
	155			00:12:30	39.4997	3.32848	131.474	3636.01	3960.19	563.729	136.875	35.3984	32.5007	45.564	1.08916	16.9365	4.11224	0	0	0	0	0	0		15.69	5.37	20.71	0.08	0.724	0.795	1.519	0.476629	3.249	104	35	36	1	98	0	737	0.221422	0	0	0	0	0	0	0	0
	155			00:12:40	40.3769	3.34685	135.135	3617.81	3989.74	570.567	134.936	36.5715	33.1623	45.336	1.1028	17.0479	4.03172	0	0	0	0	0	0		15.87	5.27	20.71	0.08	0.721	0.765	1.486	0.485195	3.252	105	34	36	2	97	0	791	0.236341	0	0	0	0	0	0	0	0
	156			00:12:50	39.7088	3.42953	136.182	3653.57	4045.49	583.326	140.039	36.5131	32.9757	45.784	1.10727	17.0089	4.08333	0	0	0	0	0	0		15.8	5.33	20.68	0.11	0.72	0.791	1.511	0.476506	3.326	104	35	36	1	97	0	780	0.227436	0	0	0	0	0	0	0	0
350	157			00:13:00	38.8601	3.6796	142.99	3785.33	4228.02	626.91	150.042	37.056	33.1762	47.4352	1.11695	17.0374	4.07767	0	0	0	0	0	0		15.85	5.33	20.66	0.13	0.741	0.803	1.544	0.479922	3.489	105	35	36	1	96	0	846	0.229916	0	0	0	0	0	0	0	0
	158			00:13:10	40.4858	3.60611	145.996	3745.17	4230.24	618.03	144.632	38.2258	33.8426	46.932	1.12952	17.1384	4.01076	0	0	0	0	0	0		15.97	5.26	20.66	0.14	0.709	0.773	1.482	0.478408	3.426	105	34	36	2	96	0	872	0.241812	0	0	0	0	0	0	0	0
	159			00:13:20	41.9874	3.48669	146.397	3670.47	4058.41	600.474	134.527	39.0844	35.3483	45.9958	1.10569	17.2219	3.85831	0	0	0	0	0	0		16.11	5.13	20.65	0.15	0.705	0.724	1.429	0.493352	3.386	106	34	36	2	97	0	939	0.26931	0	0	0	0	0	0	0	0
	160			00:13:30	41.5225	3.49996	145.327	3705.31	4112.54	598.943	138.712	38.4369	34.6308	46.4324	1.1099	17.1129	3.96325	0	0	0	0	0	0		16.05	5.18	20.6	0.18	0.736	0.709	1.445	0.509343	3.399	106	34	36	2	96	0	875	0.250003	0	0	0	0	0	0	0	0
	161			00:13:40	41.9874	3.63061	152.44	3601.96	4181.28	630.482	138.814	41.5053	35.7547	45.1374	1.16083	17.3658	3.82345	0	0	0	0	0	0		16.26	5.01	20.63	0.16	0.726	0.703	1.429	0.508048	3.475	107	33	35	2	96	0	931	0.256431	0	0	0	0	0	0	0	0
	159			00:13:50	43.5098	3.58774	156.102	3689.72	4298.85	624.664	135.956	41.4818	35.6039	46.2371	1.16509	17.4111	3.78947	0	0	0	0	0	0		16.34	4.98	20.68	0.11	0.686	0.693	1.379	0.497462	3.415	108	33	35	2	96	0	942	0.262561	0	0	0	0	0	0	0	0
375	160	6.4	16	00:14:00	44.9775	3.70614	166.693	3917.22	4538.27	645.895	139.529	41.7501	36.0367	49.088	1.15854	17.4277	3.7648	0	0	0	0	0	0		16.4	4.96	20.67	0.13	0.65	0.684	1.334	0.487256	3.45	108	32	34	2	97	0	915	0.246888	0	0	0	0	0	0	0	0
	162			00:14:10	45.2489	3.66021	165.62	3810.57	4512.02	640.077	137.181	42.6321	36.0045	47.7515	1.18408	17.4875	3.74791	0	0	0	0	0	0		16.44	4.92	20.68	0.11	0.661	0.665	1.326	0.498492	3.486	108	32	34	2	96	0	915	0.249986	0	0	0	0	0	0	0	0
	163			00:14:20	48.4262	3.23662	156.737	3692.6	4242.25	563.933	120.952	41.5282	36.1476	46.2732	1.14885	17.4235	3.73699	0	0	0	0	0	0		16.39	4.92	20.68	0.11	0.64	0.599	1.239	0.516546	3.039	108	32	34	2	98	0	808	0.249643	0	0	0	0	0	0	0	0
	163			00:14:30	54.7445	3.3836	185.233	3858.24	4494.11	601.699	114.011	47.0166	40.3642	48.3489	1.16481	17.7828	3.36953	0	0	0	0	0	0		16.75	4.55	20.67	0.12	0.536	0.56	1.096	0.489051	3.064	111	30	32	2	99	0	951	0.281062	0	0	0	0	0	0	0	0
	164			00:14:40	56.7108	3.50914	199.006	3869.94	4552.08	630.993	111.256	50.3978	42.8455	48.4955	1.17627	17.9814	3.17045	0	0	0	0	0	0		17.04	4.28	20.68	0.11	0.517	0.541	1.058	0.488658	3.007	112	28	30	2	101	0	980	0.27927	0	0	0	0	0	0	0	0
	165			00:14:50	56.7644	3.48465	197.804	3890.04	4563.78	626.297	111.051	49.8273	42.4715	48.7474	1.1732	17.9731	3.18688	0	0	0	0	0	0		17.08	4.27	20.7	0.1	0.512	0.545	1.057	0.48439	2.962	113	28	30	2	102	0	960	0.275494	0	0	0	0	0	0	0	0
400	165			00:15:00	61.287	3.25499	199.489	3755.72	4485.83	588.225	101.049	51.9737	43.5144	47.0641	1.1944	18.0715	3.10442	0	0	0	0	0	0		17.13	4.16	20.7	0.09	0.474	0.505	0.979	0.484168	2.805	113	27	29	2	102	0	874	0.268511	0	0	0	0	0	0	0	0
	165				67.9502	3.05596	207.653	3683.25	4215.65	556.89	87.0651	55.0861	48.1293	46.1561	1.14454	18.2231	2.84903	0	0	0	0	0	0		17.33	3.9	20.68	0.12	0.434	0.449	0.883	0.491506	2.607	114	25	27	2	106	0	848	0.277491	0	0	0	0	0	0	0	0
	167				68.8863	2.97124	204.678	3699.53	4203.45	540.151	85.6362	54.0219	47.5456	46.36	1.13621	18.1793	2.88217	0	0	0	0	0	0		17.31	3.9	20.68	0.12	0.427	0.444	0.871	0.490241	2.491	114	25	27	2	106	0	798	0.268575	0	0	0	0	0	0	0	0
	165				54.9451	2.92531	160.731	3478.62	3836.98	518.002	96.8638	45.0997	40.8876	43.5918	1.10302	17.7076	3.31124	0	0	0	0	0	0		16.81	4.44	20.68	0.1	0.5	0.592	1.092	0.457875	2.498	111	29	31	2	102	0	783	0.267664	0	0	0	0	0	0	0	0
					58.7084	2.79874	164.31	3611.35	3896.68	494.832	92.2707	44.3602	41.1119	45.255	1.07901	17.6805	3.29686	0	0	0	0	0	0		16.72	4.49	20.69	0.1	0.476	0.546	1.022	0.465753	2.47	110	29	31	2	103	0	755	0.269764	0	0	0	0	0	0	0	0
		12.3
425
[truncated: 72 more columns]

## Sheet: RM IMA 2
0	71	2
	70			00:00:10	17.5541	1.29405	22.716	901.379	663.1	203.293	53.0684	23.8381	32.4041	11.2955	0.735651	15.7098	4.10095	0	0	0	0	0	0		14.18	5.26	20.87	0.07	1.303	2.115	3.418	0.381217	1.518	95	35	36	1	113	0	233	0.180054	0	0	0	0	0	0	0	0
	71			00:00:20	18.4049	1.45938	26.8598	1081.96	805.208	228.705	60.8246	23.6345	31.7576	13.5583	0.744216	15.6713	4.16783	0	0	0	0	0	0		14.29	5.21	20.87	0.07	1.287	1.973	3.26	0.394785	1.489	96	35	36	1	113	0	253	0.173361	0	0	0	0	0	0	0	0
	71			00:00:30	19.3861	1.35018	26.1748	1090.3	789.267	209.008	56.9465	22.7623	31.4441	13.6629	0.723897	15.48	4.21769	0	0	0	0	0	0		14.01	5.35	20.86	0.07	1.327	1.768	3.095	0.428756	1.312	94	35	36	1	114	0	217	0.160719	0	0	0	0	0	0	0	0
	71			00:00:40	20.4988	1.52164	31.1917	1254.29	915.979	238.706	62.0493	23.724	32.4863	15.7179	0.730277	15.6875	4.0778	0	0	0	0	0	0		14.28	5.18	20.85	0.07	1.25	1.677	2.927	0.427058	1.392	95	34	36	2	113	0	293	0.192556	0	0	0	0	0	0	0	0
	70			00:00:50	20.3735	1.55735	31.7288	1204.08	907.706	248.707	61.641	25.1667	33.3838	15.0887	0.753861	15.9699	3.95806	0	0	0	0	0	0		14.68	5.02	20.86	0.06	1.156	1.789	2.945	0.39253	1.436	98	33	35	2	113	0	303	0.194561	0	0	0	0	0	0	0	0
50	68			00:01:00	21.3371	1.48388	31.6616	1161.11	888.13	239.216	57.763	25.9821	33.968	14.5502	0.764898	16.121	3.89271	0	0	0	0	0	0		14.92	4.92	20.87	0.06	1.159	1.653	2.812	0.412162	1.372	100	33	35	2	113	0	304	0.204869	0	0	0	0	0	0	0	0
	66			00:01:10	19.2369	1.40631	27.0532	985.277	770.018	226.663	55.7219	26.0907	33.3844	12.3468	0.781525	16.1176	3.96226	0	0	0	0	0	0		14.86	5	20.87	0.06	1.409	1.71	3.119	0.451747	1.363	99	33	35	2	112	0	266	0.189147	0	0	0	0	0	0	0	0
	70			00:01:20	18.4786	1.28487	23.7426	898.284	684.466	204.518	51.9458	24.991	32.7979	11.2567	0.761971	15.9174	4.04289	0	0	0	0	0	0		14.46	5.19	20.87	0.06	1.399	1.848	3.247	0.430859	1.252	97	34	36	2	112	0	245	0.190681	0	0	0	0	0	0	0	0
	73			00:01:30	19.2184	1.39509	26.8114	1086.86	802.633	217.683	58.1712	23.4309	31.7282	13.6198	0.738489	15.6035	4.16971	0	0	0	0	0	0		14.08	5.32	20.85	0.06	1.414	1.708	3.122	0.452915	1.35	94	35	36	1	113	0	239	0.171315	0	0	0	0	0	0	0	0
	75			00:01:40	19.4616	1.46857	28.5806	1115.78	826.672	232.072	59.0897	24.3939	32.9252	13.9823	0.740889	15.8026	4.02363	0	0	0	0	0	0		14.16	5.26	20.85	0.06	1.376	1.707	3.083	0.446319	1.46	95	35	36	1	113	0	295	0.200876	0	0	0	0	0	0	0	0
	74			00:01:50	17.1625	1.43081	24.5562	953.713	706.846	226.255	57.4568	24.4883	33.0409	11.9513	0.741152	15.8131	4.01569	0	0	0	0	0	0		14.03	5.33	20.85	0.06	1.484	2.012	3.496	0.424485	1.465	94	35	36	1	113	0	288	0.201285	0	0	0	0	0	0	0	0
75	76	1.6	10	00:02:00	18.4502	1.21853	22.4822	940.829	664.097	187.679	50.8232	22.5234	31.909	11.7898	0.705864	15.402	4.17085	0	0	0	0	0	0		13.44	5.56	20.85	0.06	1.285	1.967	3.252	0.395141	1.256	90	37	38	1	113	0	249	0.204344	0	0	0	0	0	0	0	0
	76			00:02:10	20.1545	1.62369	32.7247	1425.66	1009.76	248.299	69.091	21.9645	31.0112	17.8654	0.708275	15.2923	4.25519	0	0	0	0	0	0		13.68	5.42	20.84	0.06	1.181	1.796	2.977	0.396708	1.596	91	36	37	1	113	0	298	0.183533	0	0	0	0	0	0	0	0
	82			00:02:20	21.2389	1.92271	40.8363	1570.16	1201.57	305.96	77.3575	25.0608	32.7485	19.6762	0.765251	15.913	4.02335	0	0	0	0	0	0		14.52	5.1	20.83	0.06	1.284	1.541	2.825	0.454513	1.896	97	34	36	2	112	0	408	0.2122	0	0	0	0	0	0	0	0
	85			00:02:30	20.1884	1.79514	36.2411	1397.55	1109.43	284.733	75.3164	24.9208	31.3927	17.5131	0.793839	15.8613	4.19557	0	0	0	0	0	0		14.48	5.27	20.84	0.06	1.35	1.622	2.972	0.45424	1.762	97	35	36	1	111	0	319	0.177702	0	0	0	0	0	0	0	0
	82			00:02:40	22.7273	1.58593	36.0439	1470.68	1113.05	246.972	67.7643	23.4266	30.9535	18.4296	0.756831	15.5727	4.27284	0	0	0	0	0	0		14.16	5.41	20.83	0.07	1.086	1.554	2.64	0.411364	1.555	95	36	37	1	111	0	285	0.179705	0	0	0	0	0	0	0	0
	83			00:02:50	21.9539	1.70942	37.5283	1508.93	1137.92	268.098	71.4383	23.8524	31.6293	18.9089	0.754124	15.6836	4.1791	0	0	0	0	0	0		14.29	5.29	20.84	0.07	1.136	1.597	2.733	0.41566	1.707	96	35	36	1	112	0	305	0.178424	0	0	0	0	0	0	0	0
100	84			00:03:00	24.3408	1.60328	39.0251	1564.51	1177.09	251.361	66.8458	23.8549	31.7064	19.6053	0.752371	15.6779	4.16932	0	0	0	0	0	0		14.41	5.21	20.83	0.07	1.066	1.399	2.465	0.432454	1.53	96	35	36	1	112	0	285	0.177761	0	0	0	0	0	0	0	0
	89			00:03:10	24.9792	1.5747	39.3348	1582.37	1191.66	246.462	66.0294	23.7531	31.5411	19.8292	0.753085	15.6513	4.19313	0	0	0	0	0	0		14.31	5.27	20.83	0.07	1.037	1.365	2.402	0.431724	1.511	96	35	36	1	112	0	272	0.172731	0	0	0	0	0	0	0	0
	91			00:03:20	22.7704	1.74718	39.7839	1638.34	1232.81	271.874	74.2958	23.3101	30.9779	20.5306	0.752475	15.5607	4.25234	0	0	0	0	0	0		14.25	5.34	20.83	0.06	1.113	1.522	2.635	0.422391	1.673	95	35	36	1	112	0	290	0.165982	0	0	0	0	0	0	0	0
	92			00:03:30	22.6672	1.88801	42.7959	1737.48	1348.34	295.04	81.2355	23.7178	30.5629	21.7729	0.776033	15.627	4.3027	0	0	0	0	0	0		14.32	5.33	20.83	0.06	1.171	1.476	2.647	0.442388	1.879	96	35	36	1	112	0	301	0.159427	0	0	0	0	0	0	0	0
	95			00:03:40	21.7234	1.89311	41.1249	1648.54	1304.46	296.571	82.154	24.0239	30.3605	20.6583	0.791287	15.6658	4.33962	0	0	0	0	0	0		14.37	5.34	20.82	0.07	1.284	1.478	2.762	0.464881	1.855	96	35	36	1	111	0	289	0.152658	0	0	0	0	0	0	0	0
	97			00:03:50	21.7549	1.86862	40.6517	1665.05	1292.08	290.856	81.3376	23.5001	30.2835	20.8653	0.776003	15.5653	4.35281	0	0	0	0	0	0		14.15	5.4	20.82	0.07	1.259	1.499	2.758	0.45649	1.836	95	36	37	1	111	0	321	0.171784	0	0	0	0	0	0	0	0
125	96	1.8	11	00:04:00	21.4209	1.86352	39.9183	1683.82	1279.63	287.488	81.8479	22.8165	30.0235	21.1005	0.759954	15.4272	4.39211	0	0	0	0	0	0		13.98	5.5	20.82	0.07	1.32	1.481	2.801	0.47126	1.879	93	36	37	1	111	0	306	0.164205	0	0	0	0	0	0	0	0
	95			00:04:10	20.5479	1.88189	38.6689	1716.53	1284.79	285.447	85.5218	21.6894	28.9781	21.5104	0.748478	15.1681	4.54447	0	0	0	0	0	0		13.82	5.61	20.82	0.07	1.369	1.551	2.92	0.468836	1.89	92	37	38	1	111	0	299	0.158883	0	0	0	0	0	0	0	0
	98			00:04:20	23.1929	1.98905	46.1317	2042.48	1534.58	302.286	90.2163	21.7913	29.0035	25.5949	0.751332	15.1975	4.53566	0	0	0	0	0	0		13.99	5.53	20.82	0.07	1.195	1.392	2.587	0.461925	1.93	94	37	38	1	111	0	323	0.162389	0	0	0	0	0	0	0	0
	101			00:04:30	21.8739	2.04007	44.6243	1884.93	1492.39	314.226	93.0739	22.8619	28.8753	23.6207	0.791746	15.4027	4.56228	0	0	0	0	0	0		14.24	5.5	20.81	0.08	1.315	1.428	2.743	0.479402	2.093	95	36	37	1	110	0	279	0.13676	0	0	0	0	0	0	0	0
	101			00:04:40	24.9688	1.95435	48.7977	2026.94	1611.79	302.082	88.2773	23.2122	29.191	25.4003	0.795183	15.4569	4.51697	0	0	0	0	0	0		14.27	5.49	20.79	0.08	1.084	1.319	2.403	0.451103	1.91	95	36	37	1	110	0	281	0.143782	0	0	0	0	0	0	0	0
	103			00:04:50	23.0681	2.13294	49.2028	1965.34	1584.76	334.535	93.4821	24.2137	30.0285	24.6283	0.806356	15.6842	4.38278	0	0	0	0	0	0		14.43	5.41	20.81	0.07	1.138	1.463	2.601	0.437524	2.085	96	36	37	1	110	0	365	0.171125	0	0	0	0	0	0	0	0
150	104			00:05:00	23.0592	2.10131	48.4544	1970.28	1579.65	328.106	93.0739	23.7734	29.6524	24.6903	0.801736	15.6144	4.42933	0	0	0	0	0	0		14.35	5.51	20.83	0.06	1.196	1.406	2.602	0.459646	2.095	96	37	38	1	109	0	385	0.183219	0	0	0	0	0	0	0	0
	106			00:05:10	23.622	1.96047	46.3103	1896.1	1516.74	305.041	87.5629	23.5519	29.4426	23.7607	0.799925	15.5596	4.46642	0	0	0	0	0	0		14.13	5.64	20.83	0.06	1.083	1.457	2.54	0.426378	1.999	94	37	38	1	109	0	341	0.173938	0	0	0	0	0	0	0	0
	108			00:05:20	23.1839	2.17887	50.5147	2032.99	1656.98	341.373	96.952	24.0492	29.5065	25.4761	0.815046	15.6674	4.44965	0	0	0	0	0	0		14.31	5.54	20.84	0.06	1.116	1.472	2.588	0.431221	2.167	96	37	38	1	109	0	394	0.180828	0	0	0	0	0	0	0	0
	109			00:05:30	24.7219	1.99925	49.4252	2065.51	1637.52	309.328	90.3184	23.091	29.1262	25.8836	0.79279	15.4722	4.51761	0	0	0	0	0	0		14.26	5.54	20.83	0.07	1.083	1.344	2.427	0.44623	1.997	95	37	38	1	109	0	332	0.166062	0	0	0	0	0	0	0	0
	110			00:05:40	25.4561	2.19724	55.9331	2237.65	1805.19	344.741	96.4417	24.2001	29.9975	28.0407	0.806737	15.6897	4.38922	0	0	0	0	0	0		14.37	5.51	20.82	0.07	1.038	1.319	2.357	0.44039	2.154	96	37	38	1	109	0	421	0.191604	0	0	0	0	0	0	0	0
	113			00:05:50	23.9712	2.33909	56.071	2248.55	1851.55	366.58	104.708	24.1903	29.377	28.1773	0.823442	15.6719	4.47644	0	0	0	0	0	0		14.38	5.57	20.82	0.07	1.151	1.352	2.503	0.459848	2.268	96	37	38	1	108	0	417	0.178274	0	0	0	0	0	0	0	0
175	116	1.7	11	00:06:00	24.8653	2.30746	57.3756	2334.05	1938.29	359.947	105.627	23.8363	28.7032	29.2488	0.830439	15.5993	4.57762	0	0	0	0	0	0		14.36	5.61	20.83	0.07	1.17	1.243	2.413	0.484874	2.277	96	37	38	1	108	0	369	0.159916	0	0	0	0	0	0	0	0
	115			00:06:10	24.9896	2.2054	55.1121	2225	1859.22	344.537	101.034	23.9832	28.7018	27.8823	0.835601	15.6224	4.58121	0	0	0	0	0	0		14.35	5.67	20.83	0.07	1.098	1.303	2.401	0.457309	2.284	96	38	39	1	107	0	394	0.178652	0	0	0	0	0	0	0	0
	117			00:06:20	24.2817	2.22071	53.9225	2250.48	1841.38	343.72	102.973	23.2052	28.3608	28.2015	0.818216	15.4779	4.63695	0	0	0	0	0	0		14.14	5.79	20.84	0.07	1.071	1.4	2.471	0.433428	2.227	95	38	39	1	108	0	376	0.169315	0	0	0	0	0	0	0	0
	118			00:06:30	26.1324	2.19826	57.4458	2442.27	2010.04	337.801	104.3	22.7725	27.6693	30.6049	0.823023	15.3668	4.74466	0	0	0	0	0	0		14.22	5.72	20.83	0.07	1.157	1.139	2.296	0.50392	2.192	95	38	39	1	107	0	331	0.150574	0	0	0	0	0	0	0	0
	119			00:06:40	26.6785	2.36359	63.057	2485	2098.06	372.5	106.545	24.6236	29.1647	31.1403	0.844293	15.7599	4.50777	0	0	0	0	0	0		14.5	5.6	20.84	0.07	1.027	1.222	2.249	0.456647	2.33	97	37	38	1	107	0	409	0.173042	0	0	0	0	0	0	0	0
	120			00:06:50	24.7934	2.3942	59.3604	2343.79	2016.08	376.888	110.117	24.5862	28.5827	29.3708	0.860179	15.7417	4.59932	0	0	0	0	0	0		14.36	5.77	20.85	0.07	1.109	1.311	2.42	0.458264	2.398	96	38	39	1	106	0	426	0.17793	0	0	0	0	0	0	0	0
200	121			00:07:00	24.7831	2.51769	62.3963	2542.75	2158.31	392.298	117.669	23.8567	28.1059	31.864	0.848812	15.5817	4.67369	0	0	0	0	0	0		14.21	5.84	20.83	0.07	1.11	1.311	2.421	0.458488	2.49	95	39	40	1	106	0	470	0.186679	0	0	0	0	0	0	0	0
	123			00:07:10	26.4085	2.50136	66.0571	2513.88	2223.17	397.707	113.791	25.5416	28.8814	31.5022	0.88436	15.8996	4.54916	0	0	0	0	0	0		14.62	5.65	20.84	0.07	1.021	1.251	2.272	0.449384	2.525	98	37	38	1	106	0	419	0.167509	0	0	0	0	0	0	0	0
	124			00:07:20	25.1256	2.57382	64.6688	2592.04	2262.1	403.014	121.445	24.2705	27.8104	32.4817	0.872712	15.6582	4.71848	0	0	0	0	0	0		14.43	5.78	20.84	0.07	1.11	1.278	2.388	0.464824	2.556	96	38	39	1	106	0	411	0.159685	0	0	0	0	0	0	0	0
	127			00:07:30	26.584	2.67996	71.2438	2691.69	2426.36	426.691	122.976	25.7768	28.5955	33.7304	0.901428	15.9216	4.58873	0	0	0	0	0	0		14.76	5.59	20.83	0.07	1.065	1.192	2.257	0.471865	2.707	99	37	38	1	105	0	435	0.162316	0	0	0	0	0	0	0	0
	128			00:07:40	28.6533	2.48401	71.1751	2624.85	2368.96	397.809	111.75	26.3517	29.1982	32.8929	0.902513	16.0148	4.49877	0	0	0	0	0	0		14.87	5.52	20.82	0.07	0.973	1.121	2.094	0.464661	2.498	99	37	38	1	105	0	437	0.175925	0	0	0	0	0	0	0	0
	129			00:07:50	28.103	2.44523	68.7184	2593.21	2312.57	389.135	111.24	25.7407	28.8645	32.4964	0.891779	15.914	4.54925	0	0	0	0	0	0		14.83	5.54	20.82	0.07	1.002	1.133	2.135	0.469321	2.509	99	37	38	1	106	0	408	0.166855	0	0	0	0	0	0	0	0
225	130	1.9	12	00:08:00	31.072	2.36052	73.3462	2724.57	2444.43	377.092	106.545	26.1219	29.1157	34.1425	0.897179	15.9749	4.51362	0	0	0	0	0	0		14.76	5.56	20.82	0.07	0.883	1.048	1.931	0.457276	2.341	99	37	38	1	105	0	406	0.171996	0	0	0	0	0	0	0	0
	131			00:08:10	31.348	2.52789	79.2443	2867.85	2616.44	406.892	112.77	26.8668	29.4484	35.938	0.912334	16.0961	4.46104	0	0	0	0	0	0		14.92	5.49	20.82	0.07	0.87	1.044	1.914	0.454545	2.493	100	36	37	1	106	0	409	0.161795	0	0	0	0	0	0	0	0
	131			00:08:20	29.985	2.65444	79.5935	2825.72	2622.97	429.446	117.975	27.4247	29.5446	35.41	0.92825	16.1784	4.44444	0	0	0	0	0	0		15.05	5.44	20.82	0.07	0.901	1.1	2.001	0.450275	2.629	101	36	37	1	105	0	441	0.166137	0	0	0	0	0	0	0	0
	133			00:08:30	30.1963	2.6075	78.7367	2847.38	2606.04	420.159	116.444	26.91	29.402	35.6815	0.915242	16.1135	4.46575	0	0	0	0	0	0		15.01	5.45	20.83	0.07	0.911	1.076	1.987	0.45848	2.592	100	36	37	1	106	0	422	0.161841	0	0	0	0	0	0	0	0
	135			00:08:40	29.7177	2.62689	78.065	2826.93	2560.59	423.323	116.342	26.8789	29.6748	35.4251	0.905785	16.115	4.4289	0	0	0	0	0	0		14.91	5.54	20.83	0.07	0.895	1.124	2.019	0.443289	2.629	100	37	38	1	105	0	499	0.189959	0	0	0	0	0	0	0	0
	138			00:08:50	29.7324	2.65955	79.0747	3006.85	2677.46	422.813	121.445	25.606	28.7561	37.6798	0.890453	15.8979	4.56639	0	0	0	0	0	0		14.64	5.66	20.83	0.07	0.906	1.112	2.018	0.448959	2.633	98	38	39	1	105	0	496	0.186498	0	0	0	0	0	0	0	0
250	139			00:09:00	31.5956	2.64015	83.4172	2991.31	2757.86	426.282	117.771	27.1472	29.4451	37.485	0.921959	16.1461	4.46077	0	0	0	0	0	0		14.97	5.51	20.83	0.07	0.868	1.031	1.899	0.457083	2.699	100	37	38	1	104	0	487	0.184459	0	0	0	0	0	0	0	0
	140			00:09:10	31.2012	2.55953	79.8606	2923.04	2700.81	410.872	116.853	26.5739	28.7605	36.6296	0.923972	16.0526	4.56539	0	0	0	0	0	0		14.87	5.61	20.84	0.07	0.886	1.037	1.923	0.460738	2.643	99	37	38	1	104	0	423	0.165265	0	0	0	0	0	0	0	0
	141			00:09:20	30.3183	2.72588	82.6442	2989.86	2802	438.937	124.507	26.9317	28.7373	37.4669	0.937168	16.1026	4.56758	0	0	0	0	0	0		14.84	5.63	20.84	0.07	0.937	1.042	1.979	0.473471	2.798	99	37	38	1	104	0	454	0.166552	0	0	0	0	0	0	0	0
	142			00:09:30	32.0171	2.75446	88.1896	3046.16	2916.52	448.326	122.772	28.2154	29.4695	38.1724	0.957443	16.2764	4.45721	0	0	0	0	0	0		14.98	5.56	20.82	0.07	0.858	1.016	1.874	0.457844	2.781	100	37	38	1	103	0	513	0.186244	0	0	0	0	0	0	0	0
	142			00:09:40	31.6957	2.77283	87.8867	2952.72	2825.7	455.368	120.22	29.0132	30.3175	37.0016	0.95698	16.4225	4.33566	0	0	0	0	0	0		15.2	5.46	20.84	0.07	0.863	1.03	1.893	0.45589	2.848	102	36	37	1	104	0	519	0.187174	0	0	0	0	0	0	0	0
	143			00:09:50	30.1508	2.81569	84.8951	3020.35	2866.85	455.164	127.977	27.4089	28.8765	37.849	0.949177	16.1653	4.54513	0	0	0	0	0	0		14.99	5.61	20.83	0.07	0.92	1.07	1.99	0.462312	2.812	100	37	38	1	103	0	482	0.171184	0	0	0	0	0	0	0	0
275	144	2.4	13	00:10:00	30.6279	2.88713	88.4266	3160.1	3027.18	465.676	132.875	27.3037	28.5026	39.6003	0.957939	16.1294	4.60233	0	0	0	0	0	0		14.95	5.65	20.82	0.07	0.958	1.001	1.959	0.489025	2.879	100	37	38	1	103	0	467	0.161752	0	0	0	0	0	0	0	0
	147			00:10:10	32.538	2.85141	92.779	3220.76	3096.7	464.145	128.079	28.0993	29.2251	40.3604	0.96148	16.2777	4.49177	0	0	0	0	0	0		15.11	5.56	20.84	0.07	0.86	0.984	1.844	0.466377	2.895	101	37	38	1	103	0	516	0.180963	0	0	0	0	0	0	0	0
	148			00:10:20	31.746	2.84222	90.2293	3164.34	3085.03	461.185	130.732	27.8122	28.5272	39.6534	0.974936	16.2262	4.59964	0	0	0	0	0	0		14.99	5.68	20.85	0.07	0.905	0.985	1.89	0.478836	2.864	100	38	39	1	102	0	519	0.182604	0	0	0	0	0	0	0	0
	148			00:10:30	31.5956	3.01776	95.3478	3279.38	3218.89	492.108	136.855	28.4005	28.9342	41.095	0.981554	16.3071	4.535	0	0	0	0	0	0		15.09	5.63	20.84	0.07	0.893	1.006	1.899	0.470247	3.077	101	37	38	1	102	0	527	0.174633	0	0	0	0	0	0	0	0
	149			00:10:40	32.5027	2.99326	97.2892	3184.61	3231.48	493.434	133.59	29.8354	29.4026	39.9074	1.01472	16.4848	4.46301	0	0	0	0	0	0		15.34	5.5	20.83	0.07	0.873	0.973	1.846	0.472914	3.025	103	36	37	1	102	0	496	0.165705	0	0	0	0	0	0	0	0
	149			00:10:50	31.6623	3.03204	96.0014	3222.96	3219.49	496.7	136.549	29.099	29.1304	40.388	0.998921	16.3817	4.50353	0	0	0	0	0	0		15.29	5.54	20.82	0.07	0.914	0.981	1.895	0.482322	3.063	102	37	38	1	101	0	547	0.180406	0	0	0	0	0	0	0	0
300	151			00:11:00	33.0579	2.90856	96.1507	3229.64	3223.32	476.493	131.14	29.0549	29.1118	40.4716	0.998043	16.3825	4.50877	0	0	0	0	0	0		15.19	5.6	20.83	0.07	0.852	0.963	1.815	0.469421	2.946	102	37	38	1	102	0	519	0.178439	0	0	0	0	0	0	0	0
	152			00:11:10	32.8228	3.1045	101.898	3374.96	3426.08	510.58	140.121	29.5117	29.0714	42.2927	1.01515	16.4464	4.51348	0	0	0	0	0	0		15.23	5.62	20.84	0.07	0.868	0.96	1.828	0.474836	3.095	102	37	38	1	101	0	556	0.179095	0	0	0	0	0	0	0	0
	153			00:11:20	31.2826	3.3127	103.63	3340.57	3468.39	547.932	148.898	30.366	29.247	41.8618	1.03826	16.5404	4.49476	0	0	0	0	0	0		15.32	5.58	20.83	0.08	0.93	0.988	1.918	0.48488	3.319	102	37	38	1	100	0	609	0.183838	0	0	0	0	0	0	0	0
	154			00:11:30	33.8219	3.1637	107.002	3402.99	3531.17	524.969	140.121	30.7478	29.6317	42.644	1.03767	16.5935	4.42903	0	0	0	0	0	0		15.43	5.52	20.83	0.07	0.849	0.925	1.774	0.478579	3.187	103	37	38	1	100	0	615	0.194393	0	0	0	0	0	0	0	0
	155			00:11:40	33.7458	3.23411	109.138	3423.89	3549.41	538.645	141.448	31.1854	30.0826	42.9059	1.03666	16.6551	4.37362	0	0	0	0	0	0		15.55	5.47	20.83	0.08	0.85	0.928	1.778	0.478065	3.275	104	36	37	1	101	0	595	0.183976	0	0	0	0	0	0	0	0
	156			00:11:50	33.2042	3.26983	108.572	3414.17	3568.05	543.747	144.101	31.1197	29.7776	42.7841	1.04507	16.6292	4.40699	0	0	0	0	0	0		15.52	5.5	20.82	0.07	0.885	0.922	1.807	0.489762	3.253	104	36	37	1	101	0	582	0.177991	0	0	0	0	0	0	0	0
325	156	3.9	14	00:12:00	36.1882	3.22901	116.852	3495.83	3719.13	542.931	138.284	32.7015	30.7381	43.8074	1.06388	16.8142	4.28255	0	0	0	0	0	0		15.67	5.38	20.82	0.08	0.784	0.874	1.658	0.472859	3.174	105	36	37	1	100	0	647	0.200371	0	0	0	0	0	0	0	0
	157			00:12:10	35.7782	3.25044	116.295	3566.01	3769.26	543.543	141.346	31.9097	30.1891	44.6869	1.057	16.7221	4.34851	0	0	0	0	0	0		15.62	5.45	20.82	0.07	0.804	0.873	1.677	0.479428	3.157	104	36	37	1	100	0	613	0.18859	0	0	0	0	0	0	0	0
	159			00:12:20	37.1747	3.31065	123.073	3623.48	3899.72	558.545	140.733	33.2471	30.8921	45.407	1.07624	16.8711	4.25092	0	0	0	0	0	0		15.79	5.34	20.82	0.07	0.78	0.834	1.614	0.483271	3.213	106	35	36	1	101	0	613	0.18516	0	0	0	0	0	0	0	0
	159			00:12:30	36.4299	3.3127	120.681	3501.38	3813.48	560.791	140.427	33.7384	30.9772	43.8769	1.08914	16.9285	4.23906	0	0	0	0	0	0		15.88	5.31	20.83	0.07	0.781	0.866	1.647	0.474196	3.269	106	35	36	1	100	0	621	0.187461	0	0	0	0	0	0	0	0
	160			00:12:40	37.2902	3.42189	127.603	3555.52	3952.17	583.345	142.468	35.1546	31.6264	44.5554	1.11156	17.0474	4.16344	0	0	0	0	0	0		15.95	5.25	20.81	0.08	0.772	0.837	1.609	0.479801	3.377	107	35	36	1	99	0	692	0.202227	0	0	0	0	0	0	0	0
	159			00:12:50	38.0228	3.42496	130.226	3629.23	3976.55	584.977	140.631	35.1493	32.0792	45.4791	1.0957	17.0799	4.10608	0	0	0	0	0	0		16.03	5.19	20.83	0.08	0.769	0.809	1.578	0.487326	3.349	107	34	36	2	100	0	729	0.212849	0	0	0	0	0	0	0	0
350	161			00:13:00	38.7597	3.4372	133.225	3635.12	4038.39	589.366	140.121	35.903	32.3178	45.5529	1.11094	17.1467	4.0766	0	0	0	0	0	0		16.1	5.17	20.83	0.08	0.743	0.805	1.548	0.479974	3.29	108	34	36	2	99	0	751	0.218492	0	0	0	0	0	0	0	0
	163			00:13:10	38.5604	3.53517	136.318	3688.3	4113.97	607.225	143.387	36.2277	32.4792	46.2193	1.11541	17.1767	4.056	0	0	0	0	0	0		16.12	5.14	20.83	0.08	0.744	0.812	1.556	0.478149	3.372	108	34	36	2	99	0	788	0.222903	0	0	0	0	0	0	0	0
	164			00:13:20	38.3877	3.58824	137.744	3708.34	4174.72	616.41	145.734	36.4199	32.3512	46.4704	1.12577	17.1786	4.06143	0	0	0	0	0	0		16.13	5.15	20.82	0.07	0.754	0.809	1.563	0.482406	3.404	108	34	36	2	99	0	797	0.222114	0	0	0	0	0	0	0	0
	163			00:13:30	37.8788	3.70459	140.325	3752.22	4228.76	637.74	149.51	36.6912	32.5565	47.0203	1.127	17.2149	4.03581	0	0	0	0	0	0		16.15	5.13	20.83	0.07	0.76	0.824	1.584	0.479798	3.487	108	34	36	2	99	0	843	0.227556	0	0	0	0	0	0	0	0
	163			00:13:40	38.3387	3.66989	140.699	3768.7	4254.9	631.106	149	36.6213	32.4367	47.2269	1.12901	17.1969	4.06007	0	0	0	0	0	0		16.16	5.13	20.82	0.08	0.769	0.796	1.565	0.491374	3.446	108	34	36	2	99	0	818	0.222895	0	0	0	0	0	0	0	0
	165			00:13:50	39.9734	3.69642	147.758	3875.77	4392.73	638.352	147.571	37.4016	33	48.5686	1.13338	17.2695	3.99227	0	0	0	0	0	0		16.26	5.06	20.82	0.08	0.725	0.776	1.501	0.483011	3.426	109	34	36	2	99	0	871	0.235633	0	0	0	0	0	0	0	0
375	166	5.9	17	00:14:00	41.0678	3.65458	150.085	3935.84	4419.62	631.412	144.611	37.4026	33.3084	49.3213	1.12292	17.2773	3.957	0	0	0	0	0	0		16.3	5.05	20.82	0.08	0.695	0.766	1.461	0.475702	3.362	109	33	35	2	100	0	808	0.221093	0	0	0	0	0	0	0	0
	166			00:14:10	43.956	3.49741	153.732	3856.39	4412.6	608.96	135.12	39.0665	34.1421	48.3257	1.14423	17.4117	3.86344	0	0	0	0	0	0		16.44	4.94	20.82	0.08	0.643	0.722	1.365	0.471062	3.223	110	33	35	2	99	0	833	0.238176	0	0	0	0	0	0	0	0
	167			00:14:20	43.956	3.51578	154.54	3883.3	4402.79	612.94	134.814	39.0037	34.4016	48.6629	1.13377	17.434	3.83454	0	0	0	0	0	0		16.48	4.89	20.84	0.08	0.65	0.715	1.365	0.47619	3.273	110	32	34	2	101	0	781	0.222141	0	0	0	0	0	0	0	0
	167			00:14:30	45.2148	3.47598	157.166	3824.67	4370.29	609.471	130.222	40.2651	35.2381	47.9282	1.14266	17.5338	3.74633	0	0	0	0	0	0		16.58	4.81	20.84	0.08	0.636	0.691	1.327	0.479277	3.246	111	32	34	2	101	0	832	0.239357	0	0	0	0	0	0	0	0
	168			00:14:40	44.7094	3.576	159.881	3961.28	4492	625.187	135.222	39.5707	34.8956	49.6401	1.13398	17.4829	3.78139	0	0	0	0	0	0		16.54	4.84	20.84	0.08	0.636	0.706	1.342	0.47392	3.25	111	32	34	2	101	0	833	0.232942	0	0	0	0	0	0	0	0
	169			00:14:50	56.2852	2.94428	165.719	3723.36	4244.45	523.336	102.259	43.4498	38.1155	46.6586	1.13995	17.7747	3.47314	0	0	0	0	0	0		16.92	4.45	20.84	0.08	0.527	0.539	1.066	0.494371	2.743	113	29	31	2	104	0	657	0.223145	0	0	0	0	0	0	0	0
400	169	9	19	00:15:00	74.0741	2.58198	191.258	3975.5	4390.4	464.553	81.5417	46.8049	42.3818	49.8183	1.10437	17.9921	3.1581	0	0	0	0	0	0		17.22	4.16	20.82	0.1	0.399	0.411	0.81	0.492593	2.25	115	27	29	2	107	0	622	0.2409	0	0	0	0	0	0	0	0
	169				59.2885	2.73711	162.279	3514.6	4018.88	488.74	92.4615	44.9919	39.3465	44.0426	1.14348	17.8561	3.37808	0	0	0	0	0	0		17.03	4.3	20.82	0.09	0.527	0.485	1.012	0.520751	2.304	114	28	30	2	105	0	595	0.217383	0	0	0	0	0	0	0	0
	166				49.9168	2.86365	142.944	3593.65	4007.58	498.435	108.994	38.8046	34.7967	45.0332	1.11518	17.4056	3.80613	0	0	0	0	0	0		16.48	4.82	20.82	0.09	0.588	0.614	1.202	0.489185	2.583	110	32	34	2	101	0	639	0.223141	0	0	0	0	0	0	0	0
	161
	156
	149	11.8
425	141
	132
	130
	126
	126
	119
	113
	111
	109
	107
[truncated: 72 more columns]

## Sheet: RM MLSS
Nombre:	RM		Hora de la prueba:	13:40
Sexo:	V		N. de pasos:	92
Edad:	47		Duración (hh:mm:ss):	00:15:20
Altura (cm):	183		BSA (m^2):	2.01834
Peso (Kg):	79.8		BMI (Kg/m^2):	23.8287
			FC max (lpm):	169
0 min	250	70		945	860		13
5 min	250	131		2972	2755		13
10 min	250	139	3.6	2874	2655	0.9238	13	0.0610687
15 min	250	138		3172	2946	0.928752	13	0.0534351	0.103688
20 min	250	140	3.9	3181	2846	0.894687	13	0.0687023	0.10682
25 min	250	142		3019	2869	0.950315	13	0.0839695	0.0504523
30 min	250	142	4.3	3337	3040	0.910998	13.5	0.0839695	0.1611

## Sheet: IP IMA 1
0	110	1.3
	101			00:00:10
	95			00:00:20
	99			00:00:30
	100			00:00:40
	101			00:00:50
50	105			00:01:00
	111			00:01:10	16.7598	3.29182	55.1702	911.713	801.736	389.59	64.6936	59.226	67.3502	12.4551	0.879374	11.8351	1.96528	0	0	0	0	0	0		9.85	3.5	13.98	0.05	1.26	2.32	3.58	0.351955	2.54	67	23	26	3	72	0	1527	0.463876	0	0	0	0	0	0	0	0
	112			00:01:20	16.3354	2.28877	37.388	785.472	725.84	263.775	59.4896	46.1436	49.9346	10.7305	0.924081	11.5247	2.5992	0	0	0	0	0	0		9.92	3.9	14.29	0.02	1.521	2.152	3.673	0.414103	1.978	67	26	28	2	71	0	771	0.336863	0	0	0	0	0	0	0	0
	111			00:01:30	17.0116	1.77652	30.2216	594.56	594.64	205.918	47.5508	48.8273	48.8207	8.1224	1.00014	11.591	2.67662	0	0	0	0	0	0		9.71	3.91	14.26	0.03	1.559	1.968	3.527	0.442019	1.667	66	26	28	2	69	0	550	0.309593	0	0	0	0	0	0	0	0
	111			00:01:40
	108			00:01:50
75	122	0.8	11	00:02:00	18.7266	1.48775	27.8605	458.544	582.625	181.632	43.2651	57.8999	45.569	6.26426	1.2706	12.2085	2.90809	0	0	0	0	0	0		10.04	4.47	14.59	0.05	1.454	1.75	3.204	0.453808	1.472	68	30	32	2	58	0	497	0.334062	0	0	0	0	0	0	0	0
	121			00:02:10	20.3597	1.3551	27.5894	962.189	902.369	190.612	61.0202	27.1924	28.995	13.1447	0.93783	14.0663	4.50301	0	0	0	0	0	0		12.57	5.82	18.75	0.06	1.339	1.608	2.947	0.45436	1.346	85	39	40	1	90	0	246	0.181537	0	0	0	0	0	0	0	0
	127			00:02:20	17.9533	1.75816	31.5648	1283.26	1174.76	268.264	88.1629	23.6179	25.7993	17.5309	0.91545	15.2583	5.01451	0	0	0	0	0	0		13.94	6.02	20.58	0.06	1.576	1.766	3.342	0.471574	1.717	94	40	41	1	102	0	223	0.126837	0	0	0	0	0	0	0	0
	120			00:02:30	15.8562	1.89387	30.0297	1206.72	1141.63	291.325	96.6323	23.9656	25.3321	16.4852	0.946059	15.3825	5.10237	0	0	0	0	0	0		14.01	6.12	20.66	0.06	1.849	1.935	3.784	0.488636	1.808	95	41	42	1	100	0	257	0.135701	0	0	0	0	0	0	0	0
	126			00:02:40	19.1877	1.62857	31.2485	1346.95	1196.8	245.407	84.1834	22.2023	24.9877	18.401	0.888529	15.0689	5.16917	0	0	0	0	0	0		13.68	6.21	20.7	0.05	1.399	1.728	3.127	0.447394	1.54	93	42	43	1	102	0	225	0.138158	0	0	0	0	0	0	0	0
	116			00:02:50	16.802	2.17754	36.5871	1484.55	1385.96	335.611	109.796	23.853	25.5497	20.2807	0.933592	15.4124	5.04217	0	0	0	0	0	0		14.17	5.99	20.69	0.05	1.673	1.898	3.571	0.468496	2.18	96	40	41	1	102	0	283	0.129963	0	0	0	0	0	0	0	0
100	120			00:03:00	16.5335	2.08469	34.4671	1346.13	1300.76	324.08	105.102	24.7448	25.6079	18.3898	0.966296	15.5458	5.04161	0	0	0	0	0	0		14.37	5.97	20.67	0.06	1.666	1.963	3.629	0.45908	2.049	97	40	41	1	101	0	268	0.128557	0	0	0	0	0	0	0	0
	122			00:03:10	16.7038	1.95816	32.7086	1405.04	1283.5	294.999	102.857	22.4473	24.573	19.1945	0.913495	15.0651	5.25274	0	0	0	0	0	0		13.86	6.19	20.65	0.06	1.699	1.893	3.592	0.472996	1.821	94	42	43	1	101	0	259	0.132267	0	0	0	0	0	0	0	0
	123			00:03:20	18.343	2.00203	36.7233	1604.43	1419.92	300.305	103.775	22.0885	24.9586	21.9184	0.885003	15	5.18349	0	0	0	0	0	0		13.78	6.15	20.64	0.07	1.671	1.6	3.271	0.510853	1.916	93	41	42	1	103	0	249	0.124374	0	0	0	0	0	0	0	0
	123			00:03:30	19.4112	2.1153	41.0605	1657.58	1536.22	326.223	105.714	23.9516	25.8438	22.6445	0.926785	15.4221	4.99759	0	0	0	0	0	0		14.25	5.97	20.67	0.06	1.546	1.545	3.091	0.500162	2.08	97	40	41	1	102	0	289	0.136624	0	0	0	0	0	0	0	0
	127			00:03:40	22.6929	1.85203	42.028	1653.93	1542.62	286.938	91.4282	24.4505	26.2148	22.5947	0.932697	15.4931	4.93664	0	0	0	0	0	0		14.24	6	20.65	0.06	1.178	1.466	2.644	0.445537	1.844	96	40	41	1	102	0	263	0.142006	0	0	0	0	0	0	0	0
	125			00:03:50	23.3827	1.79795	42.041	1649.29	1537.96	278.366	88.7752	24.498	26.2712	22.5312	0.932503	15.4824	4.93757	0	0	0	0	0	0		14.25	6	20.63	0.07	1.146	1.42	2.566	0.44661	1.827	97	40	41	1	102	0	253	0.140716	0	0	0	0	0	0	0	0
125	125	1.3	12	00:04:00	20.562	1.77959	36.5919	1403.82	1357.83	277.55	88.5711	25.0406	25.8888	19.1779	0.967237	15.5963	4.97706	0	0	0	0	0	0		14.88	5.5	20.65	0.06	1.271	1.647	2.918	0.435572	1.995	101	37	38	1	103	0	122	0.0685553	0	0	0	0	0	0	0	0
	131			00:04:10	19.9071	2.02652	40.3422	1695.01	1588.08	307.754	106.428	22.9785	24.5257	23.1559	0.936916	15.1863	5.25176	0	0	0	0	0	0		14.23	5.92	20.66	0.06	1.206	1.808	3.014	0.400133	1.805	96	40	41	1	102	0	188	0.0927697	0	0	0	0	0	0	0	0
	133			00:04:20	18.8917	2.12652	40.1736	1751.31	1572.24	319.795	111.122	22.1841	24.7107	23.925	0.897751	15.0384	5.22553	0	0	0	0	0	0		13.74	6.29	20.67	0.06	1.488	1.688	3.176	0.468514	2.128	93	42	43	1	102	0	296	0.139194	0	0	0	0	0	0	0	0
	130			00:04:30	17.6005	2.32652	40.9479	1778.29	1617.48	350.509	122.244	22.3337	24.5542	24.2936	0.909568	15.0658	5.25439	0	0	0	0	0	0		13.79	6.3	20.67	0.06	1.641	1.768	3.409	0.481373	2.324	93	42	43	1	101	0	320	0.137544	0	0	0	0	0	0	0	0
	128			00:04:40	18.7559	2.24897	42.1814	1818.64	1664.06	338.978	118.163	22.472	24.5595	24.8448	0.915002	15.0726	5.25408	0	0	0	0	0	0		13.81	6.29	20.65	0.06	1.545	1.654	3.199	0.482963	2.205	94	42	43	1	101	0	307	0.136507	0	0	0	0	0	0	0	0
	128			00:04:50	19.9269	2.10714	41.9887	1814.08	1658.49	316.836	111.122	22.3771	24.4764	24.7825	0.914232	15.0363	5.27361	0	0	0	0	0	0		13.73	6.3	20.64	0.06	1.468	1.543	3.011	0.487546	2.083	93	42	43	1	101	0	277	0.131458	0	0	0	0	0	0	0	0
150	132			00:05:00	18.8206	2.11632	39.8303	1781.78	1604.35	314.183	113.775	21.6149	24.0052	24.3412	0.900425	14.8457	5.37608	0	0	0	0	0	0		13.48	6.43	20.63	0.06	1.574	1.614	3.188	0.493726	2.093	91	43	44	1	100	0	285	0.134668	0	0	0	0	0	0	0	0
	135			00:05:10	19.6078	2.15305	42.2167	1914.48	1693.31	318.264	115.204	21.3343	24.1209	26.1541	0.884475	14.782	5.35071	0	0	0	0	0	0		13.46	6.42	20.62	0.06	1.404	1.656	3.06	0.458824	2.121	91	43	44	1	101	0	300	0.139337	0	0	0	0	0	0	0	0
	137			00:05:20	20.9205	1.98877	41.606	1811.18	1602.36	298.57	102.857	22.1633	25.0515	24.7428	0.884707	15.0128	5.17188	0	0	0	0	0	0		13.63	6.33	20.64	0.07	1.18	1.688	2.868	0.411437	2.069	92	43	44	1	101	0	326	0.163921	0	0	0	0	0	0	0	0
	133			00:05:30	19.1571	2.33979	44.8235	2003.72	1773.2	348.366	123.163	21.7008	24.5221	27.3733	0.884951	14.8888	5.26385	0	0	0	0	0	0		13.43	6.4	20.63	0.06	1.362	1.77	3.132	0.434866	2.343	91	43	44	1	101	0	363	0.155142	0	0	0	0	0	0	0	0
	133			00:05:40	19.2926	2.42958	46.873	2163.4	1905.53	357.652	131.122	21.0422	23.8897	29.5546	0.880806	14.7207	5.39689	0	0	0	0	0	0		13.39	6.45	20.63	0.06	1.536	1.574	3.11	0.493891	2.433	91	43	44	1	101	0	330	0.135826	0	0	0	0	0	0	0	0
	139			00:05:50	17.7672	2.53264	44.9981	2090.67	1859.08	372.039	138.673	20.9284	23.5355	28.5611	0.889224	14.6898	5.47542	0	0	0	0	0	0		13.37	6.53	20.64	0.06	1.688	1.689	3.377	0.499852	2.577	91	44	45	1	100	0	364	0.143723	0	0	0	0	0	0	0	0
175	145	0.9	12	00:06:00	19.5822	2.34693	45.9582	2100.12	1868.21	346.427	127.04	21.2309	23.8664	28.6902	0.889571	14.7609	5.41304	0	0	0	0	0	0		13.44	6.46	20.63	0.07	1.502	1.562	3.064	0.490209	2.376	91	43	44	1	101	0	310	0.132087	0	0	0	0	0	0	0	0
	144			00:06:10	18.9934	2.41734	45.9134	2076.15	1877.06	358.264	131.428	21.4743	23.7519	28.3627	0.904108	14.8206	5.43689	0	0	0	0	0	0		13.52	6.46	20.64	0.07	1.576	1.583	3.159	0.498892	2.47	92	43	44	1	100	0	313	0.129481	0	0	0	0	0	0	0	0
	143			00:06:20	18.0832	2.47754	44.8018	2063.28	1858.5	364.795	136.53	21.1004	23.4254	28.1869	0.900749	14.7241	5.51071	0	0	0	0	0	0		13.46	6.54	20.64	0.07	1.772	1.546	3.318	0.534057	2.516	91	44	45	1	100	0	341	0.137636	0	0	0	0	0	0	0	0
	146			00:06:30	19.4995	2.38877	46.5798	2130.1	1911.04	352.142	130.408	21.2266	23.6598	29.0997	0.897158	14.7416	5.45921	0	0	0	0	0	0		13.46	6.52	20.62	0.07	1.585	1.492	3.077	0.515112	2.421	91	44	45	1	100	0	345	0.144426	0	0	0	0	0	0	0	0
	150			00:06:40	21.8261	2.31224	50.4671	2293.15	2046.23	341.631	125.204	21.3415	23.9169	31.3272	0.89232	14.7749	5.41483	0	0	0	0	0	0		13.39	6.54	20.62	0.08	1.243	1.506	2.749	0.452164	2.301	91	44	45	1	100	0	347	0.150071	0	0	0	0	0	0	0	0
	150			00:06:50	19.9336	2.55917	51.0134	2361.45	2115.59	375.815	141.122	21.0117	23.4535	32.2602	0.895889	14.685	5.51435	0	0	0	0	0	0		13.37	6.58	20.62	0.08	1.451	1.559	3.01	0.48206	2.552	91	44	45	1	100	0	353	0.137935	0	0	0	0	0	0	0	0
200	155			00:07:00	19.5059	2.48571	48.4858	2220.22	1991.39	365.917	136.428	21.2233	23.662	30.3309	0.896933	14.7209	5.48851	0	0	0	0	0	0		13.39	6.58	20.6	0.1	1.486	1.59	3.076	0.483095	2.55	91	44	45	1	99	0	351	0.141207	0	0	0	0	0	0	0	0
	153			00:07:10	18.7383	2.55407	47.8589	2241.38	2001.13	373.06	142.04	20.7673	23.2605	30.6199	0.892811	14.6065	5.56133	0	0	0	0	0	0		13.18	6.7	20.61	0.08	1.56	1.642	3.202	0.487196	2.652	89	45	45	0	100	0	334	0.130772	0	0	0	0	0	0	0	0
	154			00:07:20	20.7828	2.58673	53.7594	2417.22	2196.16	383.774	140.306	21.6383	23.8164	33.0222	0.908547	14.8363	5.42406	0	0	0	0	0	0		13.35	6.58	20.62	0.07	1.403	1.484	2.887	0.485972	2.661	90	44	45	1	99	0	393	0.15193	0	0	0	0	0	0	0	0
	152			00:07:30	21.9058	2.53877	55.6137	2543.57	2298.77	374.59	139.081	21.2616	23.5258	34.7482	0.903759	14.7548	5.4783	0	0	0	0	0	0		13.47	6.56	20.63	0.06	1.385	1.354	2.739	0.505659	2.564	91	44	45	1	99	0	364	0.143377	0	0	0	0	0	0	0	0
	153			00:07:40	21.7155	2.49693	54.2221	2483.57	2273.41	368.264	138.775	21.2203	23.182	33.9285	0.91538	14.7487	5.55783	0	0	0	0	0	0		13.47	6.61	20.65	0.06	1.392	1.371	2.763	0.5038	2.539	91	45	45	0	99	0	326	0.13056	0	0	0	0	0	0	0	0
	156			00:07:50	19.4553	2.7153	52.8268	2495.58	2264.85	396.121	153.877	20.6224	22.7234	34.0926	0.907543	14.5885	5.66704	0	0	0	0	0	0		13.18	6.77	20.65	0.06	1.538	1.546	3.084	0.498703	2.764	89	46	46	0	98	0	367	0.13516	0	0	0	0	0	0	0	0
225	161	1.3	13	00:08:00	20.0133	2.71836	54.4034	2508.81	2290.25	399.692	151.632	21.1265	23.1426	34.2734	0.912883	14.7035	5.57808	0	0	0	0	0	0		13.22	6.76	20.63	0.07	1.35	1.648	2.998	0.4503	2.803	90	46	46	0	98	0	403	0.148251	0	0	0	0	0	0	0	0
	162			00:08:10	21.3675	2.61734	55.926	2581.77	2364.73	384.897	146.53	21.0825	23.0176	35.2701	0.915932	14.7057	5.59844	0	0	0	0	0	0		13.2	6.76	20.65	0.06	1.254	1.554	2.808	0.446581	2.664	89	46	46	0	98	0	378	0.144422	0	0	0	0	0	0	0	0
	164			00:08:20	23.7154	2.44693	58.03	2670.51	2413.27	360.101	135.102	21.1083	23.3583	36.4823	0.903676	14.7164	5.52127	0	0	0	0	0	0		13.25	6.71	20.64	0.06	1.151	1.379	2.53	0.454941	2.509	90	45	45	0	99	0	332	0.13568	0	0	0	0	0	0	0	0
	165			00:08:30	23.1839	2.56428	59.45	2718.63	2456.35	378.366	140.714	21.2706	23.5419	37.1398	0.903524	14.7553	5.48747	0	0	0	0	0	0		13.38	6.68	20.63	0.07	1.214	1.374	2.588	0.469088	2.686	91	45	45	0	99	0	364	0.14195	0	0	0	0	0	0	0	0
	167			00:08:40	23.9904	2.55611	61.3222	2738.46	2513.9	379.897	139.489	21.7797	23.7252	37.4107	0.917998	14.8623	5.45709	0	0	0	0	0	0		13.43	6.69	20.62	0.08	1.196	1.305	2.501	0.478209	2.626	91	45	45	0	99	0	375	0.146707	0	0	0	0	0	0	0	0
	168			00:08:50	21.544	2.66836	57.4871	2662.68	2449.35	390.815	150.714	21.0236	22.8547	36.3754	0.919881	14.6463	5.64818	0	0	0	0	0	0		13.23	6.85	20.61	0.07	1.372	1.413	2.785	0.492639	2.791	90	46	46	0	98	0	367	0.137538	0	0	0	0	0	0	0	0
250	169			00:09:00	22.0669	2.53264	55.8877	2569.43	2360.59	371.529	142.346	21.1498	23.021	35.1015	0.918721	14.6696	5.62047	0	0	0	0	0	0		13.19	6.84	20.6	0.08	1.243	1.476	2.719	0.457153	2.671	89	46	46	0	98	0	355	0.14017	0	0	0	0	0	0	0	0
	169			00:09:10	21.1119	2.73979	57.8421	2756.84	2485.94	397.243	155.714	20.4452	22.6732	37.6617	0.901735	14.4991	5.68343	0	0	0	0	0	0		12.9	6.95	20.61	0.06	1.239	1.603	2.842	0.435961	2.765	87	47	47	0	97	0	413	0.150742	0	0	0	0	0	0	0	0
	168			00:09:20	20.3459	2.96632	60.3523	2916.78	2622.64	428.774	169.693	20.2031	22.469	39.8467	0.899154	14.4548	5.72067	0	0	0	0	0	0		12.95	6.95	20.63	0.05	1.424	1.525	2.949	0.482876	3.012	88	47	47	0	98	0	437	0.147321	0	0	0	0	0	0	0	0
	171			00:09:30	20.4848	3.0357	62.1858	2970.36	2715.03	440.917	174.591	20.4527	22.3761	40.5787	0.91404	14.5244	5.75126	0	0	0	0	0	0		13.17	6.89	20.64	0.06	1.52	1.409	2.929	0.518948	3.14	89	46	46	0	98	0	380	0.125177	0	0	0	0	0	0	0	0
	171			00:09:40	25.5102	2.6204	66.8469	3003.63	2801.51	388.978	145.204	21.6609	23.2237	41.0332	0.932707	14.8442	5.54128	0	0	0	0	0	0		13.43	6.77	20.65	0.05	1.147	1.205	2.352	0.48767	2.717	91	46	46	0	97	0	400	0.152649	0	0	0	0	0	0	0	0
	173			00:09:50	24.1546	2.7153	65.5869	2938.22	2793.7	402.856	152.959	21.7465	22.8715	40.1396	0.950814	14.8365	5.63322	0	0	0	0	0	0		13.44	6.83	20.64	0.06	1.262	1.222	2.484	0.508052	2.801	91	46	46	0	96	0	380	0.139948	0	0	0	0	0	0	0	0
275	175	2.3	14	00:10:00	23.2288	2.93366	68.1455	3043.92	2913.78	436.223	165.203	21.8532	22.8293	41.5837	0.957245	14.8696	5.6313	0	0	0	0	0	0		13.48	6.84	20.65	0.05	1.313	1.27	2.583	0.508324	3.039	91	46	46	0	96	0	417	0.142143	0	0	0	0	0	0	0	0
	177			00:10:10	23.0858	2.95407	68.1971	3048.34	2927.31	438.774	167.244	21.8417	22.7448	41.6441	0.960296	14.8532	5.66149	0	0	0	0	0	0		13.47	6.86	20.64	0.06	1.246	1.353	2.599	0.479415	3.042	91	46	46	0	96	0	408	0.138114	0	0	0	0	0	0	0	0
	178			00:10:20	24.1643	2.87652	69.5091	3086.9	2956.07	428.264	161.224	21.9695	22.9418	42.1708	0.957617	14.8883	5.60482	0	0	0	0	0	0		13.47	6.82	20.64	0.05	1.213	1.27	2.483	0.488522	2.945	91	46	46	0	96	0	419	0.145662	0	0	0	0	0	0	0	0
	177			00:10:30	22.4803	3.10815	69.8723	3101.76	2991.86	463.264	174.999	22.0193	22.8282	42.3738	0.964567	14.9048	5.63033	0	0	0	0	0	0		13.46	6.86	20.65	0.05	1.33	1.339	2.669	0.498314	3.192	91	46	46	0	96	0	447	0.143815	0	0	0	0	0	0	0	0
	178			00:10:40	24.3803	2.88877	70.4291	3138.21	3030.98	429.284	164.081	21.8986	22.6734	42.8717	0.965831	14.8605	5.67997	0	0	0	0	0	0		13.47	6.89	20.64	0.06	1.227	1.234	2.461	0.498578	2.983	91	46	46	0	96	0	389	0.13466	0	0	0	0	0	0	0	0
	178			00:10:50	25.7954	2.82958	72.9901	3210.9	3094.27	422.243	158.775	22.1696	23.0052	43.8648	0.963677	14.9225	5.61125	0	0	0	0	0	0		13.54	6.87	20.63	0.07	1.131	1.195	2.326	0.486242	2.928	92	46	46	0	96	0	409	0.144544	0	0	0	0	0	0	0	0
300	180			00:11:00	26.7977	2.7255	73.0371	3175.82	3092.25	408.264	152.653	22.4072	23.0128	43.3856	0.973683	14.9794	5.6009	0	0	0	0	0	0		13.6	6.87	20.64	0.06	1.106	1.133	2.239	0.493971	2.844	92	46	46	0	95	0	395	0.144928	0	0	0	0	0	0	0	1
	181			00:11:10	27.8035	2.82142	78.4454	3283.55	3258.09	427.549	155.204	23.2977	23.4798	44.8573	0.992244	15.1537	5.5009	0	0	0	0	0	0		13.75	6.8	20.62	0.07	1.032	1.126	2.158	0.478221	2.89	93	46	46	0	94	0	453	0.160558	0	0	0	0	0	0	0	0
	181			00:11:20	27.7521	3.00917	83.5108	3320.09	3402.33	463.57	162.04	24.5681	23.9742	45.3564	1.02477	15.4052	5.38488	0	0	0	0	0	0		14.17	6.58	20.62	0.07	1.087	1.075	2.162	0.502775	3.117	96	44	45	1	94	0	486	0.161506	0	0	0	0	0	0	0	0
	183			00:11:30	25.6082	3.16632	81.0836	3356.88	3411.2	481.835	175.408	23.6204	23.2443	45.8591	1.01618	15.2175	5.5398	0	0	0	0	0	0		13.94	6.75	20.63	0.06	1.173	1.17	2.343	0.50064	3.271	94	45	45	0	94	0	441	0.139279	0	0	0	0	0	0	0	0
	182			00:11:40	22.8484	3.23876	74.0007	3222.82	3242.48	484.59	186.632	22.4652	22.329	44.0277	1.0061	14.9622	5.76244	0	0	0	0	0	0		13.62	6.96	20.64	0.06	1.314	1.312	2.626	0.500381	3.358	92	47	47	0	93	0	464	0.143265	0	0	0	0	0	0	0	0
	182			00:11:50	22.8397	3.31223	75.6505	3367.99	3360.66	491.529	193.367	21.987	22.0349	46.0107	0.997826	14.8398	5.83795	0	0	0	0	0	0		13.49	7.05	20.63	0.06	1.355	1.272	2.627	0.515797	3.436	91	48	48	0	92	0	498	0.150352	0	0	0	0	0	0	0	0
325	182	4.8	15	00:12:00	25.3807	3.1408	79.7159	3442.7	3455.74	471.631	179.285	22.639	22.5535	47.0314	1.00379	15.0162	5.70825	0	0	0	0	0	0		13.63	6.97	20.65	0.06	1.202	1.162	2.364	0.50846	3.241	92	47	47	0	93	0	473	0.150598	0	0	0	0	0	0	0	0
	185			00:12:10	28.9855	2.96836	86.0393	3540.56	3594.62	452.651	163.673	23.728	23.3711	48.3683	1.01527	15.2492	5.51392	0	0	0	0	0	0		13.9	6.8	20.64	0.06	1.012	1.058	2.07	0.488889	3.049	94	46	46	0	93	0	475	0.160021	0	0	0	0	0	0	0	0
	187			00:12:20	29.0135	3.06938	89.0535	3525.69	3701.49	473.366	168.163	24.6824	23.5102	48.1652	1.04986	15.4222	5.47872	0	0	0	0	0	0		14.16	6.68	20.64	0.06	1.007	1.061	2.068	0.486944	3.172	96	45	45	0	93	0	454	0.147913	0	0	0	0	0	0	0	0
	186			00:12:30	28.626	3.09897	88.7109	3515.63	3726.45	477.447	171.53	24.6633	23.268	48.0277	1.05997	15.4067	5.53507	0	0	0	0	0	0		14.1	6.76	20.64	0.06	1.019	1.077	2.096	0.486164	3.208	96	46	46	0	91	0	489	0.157794	0	0	0	0	0	0	0	0
	186			00:12:40	28.1162	3.12244	87.7911	3471.77	3699.61	480.917	173.367	24.7203	23.1978	47.4285	1.06563	15.402	5.55229	0	0	0	0	0	0		14.06	6.82	20.63	0.06	1.062	1.072	2.134	0.497657	3.267	95	46	46	0	91	0	485	0.155327	0	0	0	0	0	0	0	0
	187			00:12:50	27.4725	3.1204	85.7252	3552.83	3654.5	474.08	175.612	23.5874	22.9312	48.5359	1.02862	15.1929	5.62786	0	0	0	0	0	0		13.81	6.98	20.63	0.07	1.012	1.172	2.184	0.46337	3.221	94	47	47	0	92	0	505	0.161838	0	0	0	0	0	0	0	0
350	189			00:13:00	28.3822	3.05407	86.6813	3569.18	3721.55	464.488	172.857	23.7294	22.7579	48.7592	1.04269	15.2088	5.65987	0	0	0	0	0	0		13.82	6.98	20.63	0.06	1.026	1.088	2.114	0.485336	3.151	94	47	47	0	91	0	479	0.15684	0	0	0	0	0	0	0	0
	190			00:13:10	29.1404	3.14489	91.6431	3593.43	3813.25	485.61	172.754	24.9353	23.5575	49.0906	1.06117	15.4413	5.49319	0	0	0	0	0	0		14.08	6.8	20.62	0.07	1.008	1.051	2.059	0.489558	3.284	95	46	46	0	91	0	517	0.164394	0	0	0	0	0	0	0	0
	190			00:13:20	30.9278	3.04081	94.0455	3686.45	3900.27	469.59	166.938	24.9239	23.5693	50.3613	1.058	15.443	5.48993	0	0	0	0	0	0		14.17	6.77	20.62	0.08	0.943	0.997	1.94	0.486082	3.135	96	46	46	0	91	0	499	0.164101	0	0	0	0	0	0	0	0
	191			00:13:30	30.5188	3.14183	95.8848	3671.99	3977.56	487.651	172.959	25.5307	23.8604	50.1638	1.08322	15.5213	5.50503	0	0	0	0	0	0		14.3	6.74	20.6	0.1	0.99	0.976	1.966	0.503561	3.264	97	45	45	0	91	0	454	0.144502	0	0	0	0	0	0	0	0
	191			00:13:40	32.0513	3.10815	99.6203	3689.35	4081.1	487.753	168.163	26.394	23.6192	50.401	1.10618	15.6927	5.41037	0	0	0	0	0	0		14.47	6.67	20.63	0.07	0.95	0.922	1.872	0.507479	3.258	98	45	45	0	90	0	493	0.158615	0	0	0	0	0	0	0	0
	192			00:13:50	30.581	3.29387	100.73	3752.79	4174.12	516.325	179.591	26.2709	24.0784	51.2676	1.11227	15.6753	5.45229	0	0	0	0	0	0		14.45	6.68	20.64	0.06	0.989	0.973	1.962	0.504077	3.413	98	45	45	0	90	0	506	0.153619	0	0	0	0	0	0	0	0
375	192	7.4	16	00:14:00	32.0856	3.19795	102.608	3783.21	4168.13	503.161	171.428	26.5283	24.8499	51.6831	1.10175	15.7339	5.36056	0	0	0	0	0	0		14.56	6.58	20.64	0.07	0.963	0.907	1.87	0.514973	3.351	99	44	45	1	90	0	533	0.166669	0	0	0	0	0	0	0	0
	193			00:14:10	34.904	3.10815	108.487	3869.75	4267.36	493.161	161.632	27.4032	25.2336	52.8655	1.10275	15.8667	5.20026	0	0	0	0	0	0		14.65	6.52	20.62	0.07	0.848	0.871	1.719	0.49331	3.237	99	44	45	1	90	0	592	0.190467	0	0	0	0	0	0	0	0
	194			00:14:20	35.44	3.21734	114.023	3872.37	4420.37	517.447	164.387	28.8045	25.8107	52.9013	1.14151	16.0831	5.10942	0	0	0	0	0	0		14.92	6.33	20.64	0.06	0.864	0.829	1.693	0.510337	3.339	101	43	44	1	90	0	603	0.187422	0	0	0	0	0	0	0	0
	194			00:14:30	36.6524	3.2255	118.222	3917.23	4480.96	522.243	161.53	29.5251	25.0767	53.5141	1.14391	16.1911	5.00791	0	0	0	0	0	0		15.01	6.27	20.64	0.07	0.827	0.81	1.637	0.505192	3.338	102	42	43	1	91	0	597	0.185088	0	0	0	0	0	0	0	0
	194			00:14:40	35.3357	3.19897	113.038	3805.7	4409.04	514.896	164.795	29.0523	25.7767	51.9904	1.15854	16.0957	5.15152	0	0	0	0	0	0		14.92	6.4	20.63	0.07	0.883	0.815	1.698	0.520024	3.34	101	43	44	1	89	0	578	0.180683	0	0	0	0	0	0	0	0
	195			00:14:50
400	194	9.6	19	00:15:00	47.1328	2.57958	121.583	3933.46	4462.13	419.488	126.632	30.0711	26.5083	53.7358	1.1344	16.2619	4.90902	0	0	0	0	0	0		15.44	5.93	20.62	0.1	0.685	0.588	1.273	0.538099	2.546	105	40	41	1	93	0	406	0.15739	0	0	0	0	0	0	0	0
		10
425
[truncated: 73 more columns]

## Sheet: IP IMA 2
0	102	1
	103			00:00:10	14.4613	1.24615	18.0209	877.936	639.704	179.829	62.4604	19.3734	26.5883	11.9937	0.728646	14.4308	5.01229	0	0	0	0	0	0		12.97	6.16	20.78	0.09	1.877	2.272	4.149	0.452398	1.509	86	41	42	1	108	0	181	0.145248	0	0	0	0	0	0	0	0
	108			00:00:20	15.9702	1.63806	26.1601	1274.96	952.712	236.88	82.9744	19.6415	26.2851	17.4175	0.747247	14.4611	5.06542	0	0	0	0	0	0		13.12	6.08	20.73	0.11	1.636	2.121	3.757	0.435454	1.44	87	40	41	1	108	0	214	0.130643	0	0	0	0	0	0	0	0
	111			00:00:30	17.3963	1.71868	29.8988	1460.23	1102.66	248.005	88.0774	19.6414	26.0107	19.9485	0.755129	14.4299	5.1247	0	0	0	0	0	0		13.03	6.13	20.71	0.12	1.366	2.083	3.449	0.396057	1.271	87	41	42	1	106	0	245	0.142551	0	0	0	0	0	0	0	0
	107			00:00:40	18.2927	1.5166	27.7428	1362.3	1004.74	218.305	76.6467	19.4247	26.3374	18.6106	0.737534	14.3943	5.05384	0	0	0	0	0	0		12.88	6.16	20.73	0.1	1.34	1.94	3.28	0.408537	1.424	86	41	42	1	107	0	225	0.148358	0	0	0	0	0	0	0	0
	109			00:00:50	20.6683	1.48701	30.7339	1402.9	1072.66	220.142	72.3602	20.8761	27.3032	19.1653	0.764604	14.8044	4.86616	0	0	0	0	0	0		13.56	5.87	20.73	0.09	1.341	1.562	2.903	0.461936	1.551	90	39	40	1	108	0	206	0.138533	0	0	0	0	0	0	0	0
50	103			00:01:00	19.2123	1.52477	29.2943	1240.91	1010.07	231.573	73.1767	22.5233	27.6707	16.9523	0.813976	15.1874	4.7992	0	0	0	0	0	0		14.02	5.75	20.74	0.09	1.483	1.64	3.123	0.474864	1.63	93	38	39	1	107	0	199	0.130512	0	0	0	0	0	0	0	0
	99			00:01:10	16.9205	1.72583	29.2018	1272.79	1044.45	259.741	85.3218	22.0126	26.8249	17.3878	0.8206	15.0503	4.94382	0	0	0	0	0	0		13.7	5.97	20.74	0.09	1.474	2.072	3.546	0.41568	1.561	91	39	40	1	105	0	228	0.132111	0	0	0	0	0	0	0	0
	105			00:01:20	19.2123	1.49313	28.6865	1308.59	1026.81	220.857	74.2993	20.894	26.6276	17.8769	0.784673	14.7915	4.97608	0	0	0	0	0	0		13.51	5.99	20.74	0.08	1.316	1.807	3.123	0.42139	1.506	90	40	41	1	106	0	210	0.140644	0	0	0	0	0	0	0	0
	117			00:01:30	20.7469	1.49823	31.0837	1373.04	1104.32	224.021	73.9932	21.5808	26.8322	18.7574	0.804288	14.9523	4.93869	0	0	0	0	0	0		13.63	5.95	20.74	0.08	1.276	1.616	2.892	0.441217	1.561	91	39	40	1	106	0	190	0.126816	0	0	0	0	0	0	0	0
	111			00:01:40	17.8784	1.60336	28.6655	1320.66	1061.99	236.064	82.26	20.7578	25.8139	18.0418	0.804133	14.7231	5.13049	0	0	0	0	0	0		13.49	6.04	20.73	0.09	1.708	1.648	3.356	0.508939	1.701	90	40	41	1	105	0	191	0.119125	0	0	0	0	0	0	0	0
	115			00:01:50	18.8561	1.56661	29.5402	1435.63	1096.32	226.266	80.525	19.6571	25.7409	19.6124	0.763652	14.443	5.14007	0	0	0	0	0	0		13.16	6.14	20.73	0.08	1.534	1.648	3.182	0.482087	1.612	88	41	42	1	106	0	213	0.135962	0	0	0	0	0	0	0	0
75	108	1.5	8	00:02:00	22.1157	1.6156	35.7302	1677.68	1286.98	236.982	80.525	20.3747	26.56	22.9191	0.767118	14.6684	4.98421	0	0	0	0	0	0		13.36	5.99	20.74	0.08	1.32	1.393	2.713	0.486546	1.612	89	40	41	1	107	0	231	0.142981	0	0	0	0	0	0	0	0
	108			00:02:10	19.5249	1.59519	31.1459	1434.99	1125.57	235.145	80.0147	20.7522	26.4569	19.6037	0.784377	14.7409	5.01599	0	0	0	0	0	0		13.36	6.07	20.73	0.09	1.499	1.574	3.073	0.487797	1.679	89	40	41	1	106	0	219	0.137288	0	0	0	0	0	0	0	0
	113			00:02:20	20.5409	1.49313	30.6703	1459.62	1115.28	217.183	75.524	20.0274	26.2108	19.9402	0.764087	14.5455	5.0581	0	0	0	0	0	0		13.04	6.17	20.73	0.08	1.362	1.559	2.921	0.466279	1.56	87	41	42	1	106	0	220	0.147341	0	0	0	0	0	0	0	0
	117			00:02:30	19.7368	1.6401	32.3703	1548.96	1182.85	238.921	82.8723	20.0062	26.1983	21.1606	0.763645	14.5675	5.05289	0	0	0	0	0	0		13.11	6.11	20.75	0.08	1.444	1.596	3.04	0.475	1.715	87	40	41	1	107	0	217	0.132309	0	0	0	0	0	0	0	0
	114			00:02:40	18.6509	1.75951	32.8164	1594.02	1223.91	254.434	90.7309	19.7682	25.7461	21.7762	0.76781	14.4606	5.15661	0	0	0	0	0	0		12.99	6.22	20.72	0.1	1.556	1.661	3.217	0.48368	1.802	86	41	42	1	106	0	244	0.138675	0	0	0	0	0	0	0	0
	117			00:02:50	20.8768	1.75338	36.6051	1762.88	1348.52	254.536	89.2	19.9354	26.0609	24.0831	0.764953	14.5169	5.08731	0	0	0	0	0	0		13.07	6.18	20.72	0.09	1.34	1.534	2.874	0.466249	1.768	87	41	42	1	106	0	262	0.149425	0	0	0	0	0	0	0	0
100	122			00:03:00	20.1005	1.85544	37.2953	1736.99	1364.41	273.111	93.4865	20.6612	26.3032	23.7293	0.785503	14.7195	5.0385	0	0	0	0	0	0		13.31	6.12	20.73	0.09	1.337	1.648	2.985	0.447906	1.862	89	40	41	1	106	0	260	0.140128	0	0	0	0	0	0	0	0
	122			00:03:10	20.0938	1.71052	34.3707	1632.35	1271.66	249.536	87.465	20.1943	25.9221	22.2999	0.779038	14.5883	5.11337	0	0	0	0	0	0		13.22	6.17	20.73	0.09	1.339	1.647	2.986	0.448426	1.783	88	41	42	1	105	0	247	0.144401	0	0	0	0	0	0	0	0
	122			00:03:20	20.8696	1.92586	40.1919	1842.71	1465.95	285.256	96.7524	21.0186	26.4204	25.1736	0.795542	14.8119	5.02385	0	0	0	0	0	0		13.48	6.07	20.73	0.1	1.299	1.576	2.875	0.451826	1.984	90	40	41	1	106	0	277	0.143832	0	0	0	0	0	0	0	0
	120			00:03:30	21.7707	1.76563	38.439	1749.25	1403.61	261.476	89.2	21.1033	26.3001	23.8969	0.802407	14.8092	5.05202	0	0	0	0	0	0		13.39	6.15	20.72	0.1	1.26	1.496	2.756	0.457184	1.797	89	41	42	1	104	0	274	0.155185	0	0	0	0	0	0	0	0
	125			00:03:40	21.1491	1.86157	39.3704	1892.36	1481.29	270.764	96.3442	20.0227	25.579	25.8519	0.782776	14.545	5.17544	0	0	0	0	0	0		13.17	6.21	20.74	0.09	1.33	1.507	2.837	0.468805	1.889	88	41	42	1	105	0	256	0.137519	0	0	0	0	0	0	0	0
	124			00:03:50	20.7612	1.90443	39.5384	1943.97	1510.28	274.438	99.9163	19.5914	25.2172	26.557	0.776907	14.4105	5.24652	0	0	0	0	0	0		13.09	6.27	20.73	0.09	1.429	1.461	2.89	0.494464	1.933	87	41	42	1	106	0	242	0.127072	0	0	0	0	0	0	0	0
125	125	1.5	10	00:04:00	22.6415	1.83401	41.5247	1927.72	1537.41	269.233	93.8948	20.7187	25.9787	26.335	0.797526	14.68	5.11964	0	0	0	0	0	0		13.3	6.18	20.69	0.11	1.178	1.472	2.65	0.444528	1.888	88	41	42	1	104	0	268	0.146128	0	0	0	0	0	0	0	0
	126			00:04:10	22.0832	1.82074	40.2078	1849.83	1481.59	268.621	92.67	20.9003	26.0949	25.2709	0.800935	14.7534	5.08969	0	0	0	0	0	0		13.26	6.2	20.72	0.1	1.161	1.556	2.717	0.42731	1.902	88	41	42	1	104	0	274	0.150488	0	0	0	0	0	0	0	0
	131			00:04:20	23.5849	1.82687	43.0864	2014.45	1600.91	268.212	93.4865	20.5691	25.8825	27.5198	0.794711	14.6816	5.11732	0	0	0	0	0	0		13.32	6.16	20.73	0.09	1.199	1.345	2.544	0.471305	1.906	89	41	42	1	105	0	267	0.146152	0	0	0	0	0	0	0	0
	133			00:04:30	21.606	1.94117	41.9411	2045.91	1615.41	280.255	102.57	19.7607	25.0269	27.9496	0.789579	14.4374	5.28391	0	0	0	0	0	0		13.12	6.29	20.72	0.09	1.369	1.408	2.777	0.492978	2.017	87	42	43	1	104	0	275	0.141667	0	0	0	0	0	0	0	0
	133			00:04:40	20.1816	2.10651	42.5128	2157.08	1698.51	299.647	114.919	19.0536	24.1978	29.4682	0.787412	14.2248	5.45543	0	0	0	0	0	0		12.98	6.4	20.73	0.09	1.56	1.413	2.973	0.524723	2.212	86	42	43	1	104	0	248	0.11773	0	0	0	0	0	0	0	0
	133			00:04:50	21.2089	2.24327	47.5773	2283.33	1861.18	325.978	119.818	20.1866	24.7653	31.193	0.815118	14.5314	5.34122	0	0	0	0	0	0		13.27	6.29	20.71	0.1	1.467	1.362	2.829	0.518558	2.312	88	42	43	1	103	0	309	0.137745	0	0	0	0	0	0	0	0
150	135			00:05:00	21.1268	2.25245	47.587	2168.73	1834.77	333.633	118.593	21.2605	25.1302	29.6274	0.846012	14.812	5.26507	0	0	0	0	0	0		13.55	6.21	20.72	0.1	1.467	1.373	2.84	0.516549	2.358	90	41	42	1	103	0	293	0.13008	0	0	0	0	0	0	0	0
	138			00:05:10	22.4803	2.07793	46.7126	2173.23	1803.05	305.872	109.51	20.7705	25.0348	29.6889	0.829664	14.72	5.27014	0	0	0	0	0	0		13.39	6.3	20.75	0.08	1.378	1.291	2.669	0.516298	2.215	89	42	43	1	103	0	304	0.146299	0	0	0	0	0	0	0	0
	136			00:05:20	22.9533	2.20653	50.6471	2312.06	1927.96	326.999	114.919	21.2107	25.4365	31.5855	0.833869	14.8196	5.20814	0	0	0	0	0	0		13.45	6.28	20.73	0.1	1.241	1.373	2.614	0.474751	2.328	89	42	43	1	102	0	348	0.157714	0	0	0	0	0	0	0	0
	136			00:05:30	23.5571	2.16468	50.9937	2284.35	1928.9	322.304	112.163	21.6012	25.5817	31.207	0.844399	14.8892	5.18152	0	0	0	0	0	0		13.45	6.3	20.71	0.1	1.148	1.399	2.547	0.450726	2.274	89	42	43	1	102	0	349	0.161225	0	0	0	0	0	0	0	0
	139			00:05:40	24.0674	2.03711	49.0279	2234.01	1873.57	301.382	106.652	21.192	25.2689	30.5193	0.838658	14.7946	5.23547	0	0	0	0	0	0		13.42	6.33	20.72	0.09	1.166	1.327	2.493	0.46771	2.205	89	42	43	1	102	0	307	0.150704	0	0	0	0	0	0	0	0
	146			00:05:50	22.8659	2.20449	50.4074	2279.93	1927.45	327.509	114.919	21.4072	25.322	31.1465	0.845399	14.8565	5.21296	0	0	0	0	0	0		13.42	6.35	20.73	0.08	1.219	1.405	2.624	0.464558	2.334	89	42	43	1	102	0	346	0.156953	0	0	0	0	0	0	0	0
175	141	1.1	10	00:06:00	23.7906	2.1606	51.4021	2466.78	2015.71	313.833	115.735	20.1626	24.6745	33.6992	0.817143	14.5253	5.35664	0	0	0	0	0	0		13.12	6.46	20.72	0.09	1.204	1.318	2.522	0.477399	2.248	87	43	44	1	102	0	330	0.152735	0	0	0	0	0	0	0	0
	145			00:06:10	25.1572	2.17693	54.7655	2451.68	2088.14	324.549	113.388	21.6197	25.3836	33.4929	0.851719	14.9086	5.20863	0	0	0	0	0	0		13.58	6.27	20.73	0.09	1.132	1.253	2.385	0.474633	2.34	90	41	42	1	102	0	300	0.137809	0	0	0	0	0	0	0	0
	150			00:06:20	22.7704	2.2892	52.1259	2387.52	2045.4	337.613	123.084	21.165	24.7052	32.6164	0.856703	14.7481	5.37673	0	0	0	0	0	0		13.36	6.44	20.7	0.12	1.207	1.428	2.635	0.458065	2.43	89	43	44	1	100	0	347	0.151582	0	0	0	0	0	0	0	0
	148			00:06:30	24.1741	2.33104	56.3507	2621.7	2205.01	342.92	124.206	20.8485	24.7884	35.8156	0.841058	14.711	5.32837	0	0	0	0	0	0		13.37	6.39	20.73	0.09	1.165	1.317	2.482	0.46938	2.462	89	42	43	1	102	0	328	0.14071	0	0	0	0	0	0	0	0
	150			00:06:40	21.978	2.46372	54.1476	2532.09	2193.27	361.189	135.229	20.777	23.9866	34.5914	0.866192	14.6603	5.48882	0	0	0	0	0	0		13.35	6.5	20.73	0.08	1.31	1.42	2.73	0.479853	2.592	89	43	44	1	100	0	337	0.136785	0	0	0	0	0	0	0	0
	151			00:06:50	19.5759	2.62599	51.406	2578.91	2170.09	374.15	150.334	19.4019	23.057	35.231	0.841474	14.248	5.72483	0	0	0	0	0	0		12.88	6.76	20.71	0.1	1.512	1.553	3.065	0.493312	2.761	86	45	45	0	100	0	321	0.12224	0	0	0	0	0	0	0	0
200	151			00:07:00	22.214	2.38411	52.9606	2552.37	2152.76	344.655	132.473	20.1404	23.879	34.8684	0.843435	14.4563	5.55651	0	0	0	0	0	0		13.05	6.63	20.69	0.12	1.355	1.346	2.701	0.501666	2.609	87	44	45	1	100	0	344	0.144289	0	0	0	0	0	0	0	0
	154			00:07:10	22.0426	2.51066	55.3416	2752.19	2308.37	359.25	142.271	19.5476	23.3059	37.5982	0.83874	14.3089	5.66667	0	0	0	0	0	0		12.97	6.71	20.72	0.1	1.346	1.376	2.722	0.494489	2.603	86	44	45	1	100	0	325	0.129448	0	0	0	0	0	0	0	0
	155			00:07:20	27.088	2.31777	62.7839	2803.97	2458.19	345.676	123.39	21.7148	24.7693	38.3057	0.87668	14.9141	5.32365	0	0	0	0	0	0		13.57	6.43	20.74	0.08	1.098	1.117	2.215	0.495711	2.446	90	43	44	1	100	0	371	0.160068	0	0	0	0	0	0	0	0
	154			00:07:30	24.0288	2.60966	62.7071	2790.03	2507.58	389.153	141.761	21.8726	24.3363	38.1152	0.898763	14.912	5.43215	0	0	0	0	0	0		13.55	6.53	20.72	0.1	1.255	1.242	2.497	0.502603	2.763	90	43	44	1	99	0	384	0.147145	0	0	0	0	0	0	0	0
	159			00:07:40	25.1256	2.52393	63.4154	2801.75	2523.97	376.396	137.372	22.0065	24.4284	38.2753	0.900854	14.9131	5.44278	0	0	0	0	0	0		13.54	6.52	20.69	0.13	1.153	1.235	2.388	0.482831	2.673	90	43	44	1	98	0	365	0.144616	0	0	0	0	0	0	0	0
	158			00:07:50	26.2009	2.48005	64.9794	2834.62	2556.37	372.007	133.086	22.2764	24.7011	38.7244	0.901839	15	5.36626	0	0	0	0	0	0		13.6	6.49	20.71	0.11	1.081	1.209	2.29	0.472052	2.612	90	43	44	1	98	0	386	0.155642	0	0	0	0	0	0	0	0
225	156	1.1	12	00:08:00	24.6711	2.49433	61.5379	2806.7	2482.38	369.047	136.658	21.31	24.0942	38.343	0.884447	14.7954	5.47872	0	0	0	0	0	0		13.4	6.64	20.74	0.09	1.124	1.308	2.432	0.462171	2.637	89	44	45	1	98	0	392	0.157156	0	0	0	0	0	0	0	0
	159			00:08:10	24.8859	2.60354	64.7915	2917.62	2603.2	386.091	142.883	21.6099	24.2199	39.8582	0.892235	14.8295	5.48804	0	0	0	0	0	0		13.45	6.59	20.7	0.13	1.134	1.277	2.411	0.470344	2.724	89	44	45	1	98	0	409	0.157094	0	0	0	0	0	0	0	0
	159			00:08:20	24.6407	2.59129	63.8511	2889.36	2551.61	384.05	141.25	21.5018	24.3479	39.4721	0.883107	14.8208	5.45096	0	0	0	0	0	0		13.41	6.58	20.71	0.12	1.117	1.318	2.435	0.458727	2.715	89	44	45	1	98	0	421	0.162467	0	0	0	0	0	0	0	0
	161			00:08:30	22.5394	2.81786	63.5131	3022.27	2660.56	409.463	160.336	20.493	23.279	41.2878	0.88032	14.531	5.68997	0	0	0	0	0	0		13.19	6.75	20.7	0.12	1.331	1.331	2.662	0.5	2.919	88	45	45	0	98	0	364	0.129176	0	0	0	0	0	0	0	0
	165			00:08:40	22.2883	2.81582	62.7598	2993.11	2631.84	409.361	160.131	20.4468	23.2535	40.8895	0.879299	14.5379	5.68684	0	0	0	0	0	0		13.17	6.78	20.72	0.11	1.406	1.286	2.692	0.522288	2.97	88	45	45	0	99	0	365	0.129625	0	0	0	0	0	0	0	0
	165			00:08:50	22.8397	2.81582	64.3126	3006.63	2642.76	412.423	157.07	20.8585	23.7304	41.0742	0.878978	14.6466	5.57811	0	0	0	0	0	0		13.16	6.78	20.71	0.11	1.253	1.374	2.627	0.47697	2.94	88	45	45	0	98	0	410	0.145606	0	0	0	0	0	0	0	0
250	165			00:09:00	25.5319	2.78316	71.0595	3223.38	2877.91	411.81	153.395	21.4906	24.0704	44.0352	0.892824	14.7965	5.51155	0	0	0	0	0	0		13.34	6.71	20.7	0.12	1.116	1.234	2.35	0.474894	2.892	89	44	45	1	98	0	432	0.155219	0	0	0	0	0	0	0	0
	165			00:09:10	26.7738	2.72295	72.9036	3178.81	2902.05	407.013	149.007	22.3447	24.4756	43.4264	0.912937	14.9475	5.47226	0	0	0	0	0	0		13.59	6.62	20.65	0.17	1.07	1.171	2.241	0.477465	2.856	90	44	45	1	97	0	437	0.160488	0	0	0	0	0	0	0	0
	165			00:09:20	25.6301	2.73213	70.0248	3154.97	2869.14	404.768	152.579	21.6264	23.7809	43.1006	0.909405	14.8151	5.58461	0	0	0	0	0	0		13.49	6.68	20.7	0.13	1.135	1.206	2.341	0.484836	2.882	90	44	45	1	97	0	393	0.143844	0	0	0	0	0	0	0	0
	166			00:09:30	23.0415	2.95871	68.1729	3169.36	2886.47	433.753	169.623	21.0011	23.0593	43.2972	0.910743	14.6602	5.73301	0	0	0	0	0	0		13.27	6.87	20.72	0.11	1.299	1.305	2.604	0.498848	3.144	88	45	45	0	97	0	366	0.123703	0	0	0	0	0	0	0	0
	168			00:09:40	24.7525	2.86073	70.8101	3206.06	2935.24	423.853	160.54	21.5459	23.5339	43.7986	0.915527	14.8163	5.61184	0	0	0	0	0	0		13.47	6.78	20.73	0.1	1.21	1.214	2.424	0.499175	3.029	90	45	45	0	97	0	404	0.141223	0	0	0	0	0	0	0	0
	167			00:09:50	25.9291	2.8199	73.1177	3240.57	3008.23	420.485	157.172	22.0031	23.7025	44.2701	0.928303	14.9113	5.57365	0	0	0	0	0	0		13.53	6.76	20.72	0.1	1.14	1.174	2.314	0.492653	2.942	90	45	45	0	96	0	413	0.146459	0	0	0	0	0	0	0	0
275	169	1.7	14	00:10:00	24.9792	2.83828	70.8978	3219.27	2965.36	418.648	161.866	21.4798	23.319	43.9791	0.921129	14.7501	5.70298	0	0	0	0	0	0		13.38	6.88	20.69	0.14	1.172	1.23	2.402	0.487927	2.981	89	46	46	0	96	0	414	0.145863	0	0	0	0	0	0	0	0
	173			00:10:10	27.1985	2.70968	73.6994	3310.75	3022.23	402.523	150.742	21.6856	23.7558	45.2288	0.912855	14.855	5.56309	0	0	0	0	0	0		13.48	6.76	20.73	0.1	1.003	1.203	2.206	0.454669	2.845	90	45	45	0	97	0	398	0.146881	0	0	0	0	0	0	0	0
	173			00:10:20	30.5655	2.7505	84.0704	3440.67	3300.34	420.689	147.374	23.8125	24.825	47.0036	0.959214	15.295	5.35807	0	0	0	0	0	0		13.97	6.54	20.7	0.13	0.951	1.012	1.963	0.484463	2.874	93	43	44	1	96	0	439	0.159607	0	0	0	0	0	0	0	0
	172			00:10:30	30.1054	2.86277	86.1847	3480.48	3427.31	440.183	154.212	24.1568	24.5316	47.5476	0.984724	15.3761	5.38681	0	0	0	0	0	0		14.13	6.49	20.73	0.1	0.986	1.007	1.993	0.494732	2.973	94	43	44	1	95	0	448	0.156492	0	0	0	0	0	0	0	0
	172			00:10:40	28.5578	2.84032	81.1133	3343.22	3238.53	433.243	154.518	23.6641	24.429	45.6724	0.968688	15.2533	5.44017	0	0	0	0	0	0		14.01	6.58	20.7	0.13	1.032	1.069	2.101	0.491195	2.944	93	44	45	1	94	0	473	0.166531	0	0	0	0	0	0	0	0
	174			00:10:50	28.667	2.98728	85.6364	3536.21	3445.78	454.777	164.418	23.6495	24.2701	48.3089	0.974428	15.2238	5.50393	0	0	0	0	0	0		13.93	6.67	20.68	0.16	0.996	1.097	2.093	0.475872	3.072	93	44	45	1	94	0	472	0.158003	0	0	0	0	0	0	0	0
300	176			00:11:00	30.1659	2.72193	82.1094	3463.08	3336.64	412.525	150.027	23.1002	23.9756	47.3099	0.963488	15.1556	5.51181	0	0	0	0	0	0		13.9	6.67	20.73	0.1	0.987	1.002	1.989	0.496229	2.835	92	44	45	1	95	0	421	0.15467	0	0	0	0	0	0	0	0
	178			00:11:10	29.8954	2.87093	85.8276	3431.77	3392.47	443.04	153.804	24.4	24.6826	46.882	0.988551	15.4319	5.35727	0	0	0	0	0	0		14.06	6.57	20.74	0.1	0.958	1.049	2.007	0.477329	2.961	94	43	44	1	95	0	462	0.160923	0	0	0	0	0	0	0	0
	180			00:11:20	29.8063	3.023	90.1044	3556.09	3549.87	467.943	161.458	24.7514	24.7947	48.5804	0.998253	15.4794	5.34099	0	0	0	0	0	0		14.18	6.51	20.72	0.11	0.954	1.059	2.013	0.47392	3.125	94	43	44	1	94	0	498	0.164737	0	0	0	0	0	0	0	0
	181			00:11:30	29.8359	3.05872	91.2598	3576.26	3628.33	474.373	164.52	24.9342	24.5764	48.856	1.01456	15.5088	5.37871	0	0	0	0	0	0		14.16	6.63	20.73	0.1	0.963	1.048	2.011	0.478866	3.166	94	44	45	1	93	0	542	0.177198	0	0	0	0	0	0	0	0
	181			00:11:40	31.6957	2.94544	93.3578	3664.28	3719.93	455.288	160.029	24.8723	24.5002	50.0585	1.01519	15.4574	5.43313	0	0	0	0	0	0		14.25	6.56	20.69	0.14	0.964	0.929	1.893	0.509245	3.039	95	43	44	1	93	0	442	0.150063	0	0	0	0	0	0	0	0
	182			00:11:50	32.0684	2.88522	92.5245	3672.09	3694.24	445.898	156.049	24.5854	24.438	50.1652	1.00603	15.4545	5.40856	0	0	0	0	0	0		14.18	6.59	20.74	0.1	0.929	0.942	1.871	0.496526	2.983	94	44	45	1	93	0	495	0.171564	0	0	0	0	0	0	0	0
325	183	3	16	00:12:00	31.2175	2.9832	93.128	3703.69	3748.75	460.697	162.173	24.5546	24.2595	50.5968	1.01217	15.443	5.4362	0	0	0	0	0	0		14.21	6.61	20.74	0.09	0.97	0.952	1.922	0.504683	3.088	95	44	45	1	93	0	502	0.168276	0	0	0	0	0	0	0	0
	185			00:12:10	30.303	3.08832	93.5855	3644.16	3746.07	479.986	167.071	25.0989	24.4161	49.7836	1.02797	15.542	5.40978	0	0	0	0	0	0		14.34	6.53	20.74	0.1	1.01	0.97	1.98	0.510101	3.19	95	43	44	1	93	0	478	0.154777	0	0	0	0	0	0	0	0
	186			00:12:20	31.4961	2.97606	93.734	3685.98	3792.21	460.799	162.581	24.8318	24.1361	50.3549	1.02882	15.4835	5.46296	0	0	0	0	0	0		14.25	6.62	20.74	0.09	0.927	0.978	1.905	0.486614	3.07	95	44	45	1	92	0	489	0.164311	0	0	0	0	0	0	0	0
	188			00:12:30	33.389	3.0179	100.765	3793.87	3989.88	473.658	161.356	25.9438	24.6692	51.8289	1.05166	15.695	5.34664	0	0	0	0	0	0		14.51	6.49	20.75	0.09	0.92	0.877	1.797	0.511964	3.088	97	43	44	1	92	0	494	0.16369	0	0	0	0	0	0	0	0
	186			00:12:40	35.2113	2.91686	102.706	3800.3	4023.51	459.37	154.518	26.3773	24.914	51.9167	1.05873	15.7488	5.29741	0	0	0	0	0	0		14.55	6.49	20.73	0.09	0.864	0.84	1.704	0.507042	2.98	97	43	44	1	92	0	497	0.170389	0	0	0	0	0	0	0	0
	186			00:12:50	35.0467	2.95768	103.657	3907.99	4105.81	463.35	158.6	25.8966	24.6489	53.3879	1.05062	15.666	5.36232	0	0	0	0	0	0		14.47	6.54	20.73	0.1	0.855	0.857	1.712	0.499416	2.984	96	43	44	1	92	0	476	0.160937	0	0	0	0	0	0	0	0
350	190			00:13:00	35.8209	3.02606	108.396	3796.52	4161.3	483.048	156.968	27.891	25.4461	51.865	1.09608	15.9629	5.18718	0	0	0	0	0	0		14.79	6.35	20.71	0.09	0.864	0.811	1.675	0.515821	3.095	98	42	43	1	91	0	513	0.169527	0	0	0	0	0	0	0	0
	191			00:13:10	40.2145	2.874	115.576	3899.33	4252.65	463.656	143.598	28.9181	26.5155	53.2696	1.09061	16.1328	4.99645	0	0	0	0	0	0		14.92	6.25	20.71	0.1	0.744	0.748	1.492	0.49866	2.852	99	41	42	1	92	0	516	0.179541	0	0	0	0	0	0	0	0
	191			00:13:20	39.8142	2.92911	116.62	3908.5	4314.88	473.76	146.762	29.1245	26.3815	53.3948	1.10397	16.1742	5.01045	0	0	0	0	0	0		15.02	6.26	20.73	0.09	0.754	0.753	1.507	0.500332	2.933	100	41	42	1	92	0	521	0.17787	0	0	0	0	0	0	0	0
	192			00:13:30	36.1446	3.04035	109.892	3774.5	4184.48	488.661	156.457	28.4441	25.6572	51.5642	1.10862	16.0725	5.14602	0	0	0	0	0	0		14.9	6.34	20.74	0.09	0.834	0.826	1.66	0.50241	3.059	99	42	43	1	91	0	536	0.176295	0	0	0	0	0	0	0	0
	192			00:13:40	37.7121	3.0128	113.619	3842.41	4244.94	486.416	152.579	28.8827	26.1439	52.492	1.10476	16.145	5.06436	0	0	0	0	0	0		14.92	6.33	20.74	0.1	0.778	0.813	1.591	0.489001	2.957	99	42	43	1	91	0	568	0.188529	0	0	0	0	0	0	0	0
	192			00:13:50	41.7537	2.94238	122.855	4003.4	4512.27	478.149	147.17	29.9576	26.5791	54.6912	1.12711	16.2504	5.00173	0	0	0	0	0	0		15.13	6.17	20.7	0.12	0.752	0.685	1.437	0.523312	2.926	101	41	42	1	91	0	528	0.179447	0	0	0	0	0	0	0	0
375	193	4.4	18	00:14:00	44.7427	2.82807	126.536	3951.43	4526.29	463.656	138.291	31.2301	27.2637	53.9813	1.14548	16.3948	4.88993	0	0	0	0	0	0		15.33	6.02	20.68	0.13	0.701	0.64	1.341	0.522744	2.772	102	40	41	1	91	0	501	0.177153	0	0	0	0	0	0	0	0
	194			00:14:10	43.956	2.98218	131.085	3937.19	4606.18	493.968	143.394	32.5125	27.7905	53.7868	1.16991	16.564	4.80835	0	0	0	0	0	0		15.51	5.93	20.7	0.14	0.709	0.656	1.365	0.519414	2.854	103	39	40	1	91	0	513	0.172022	0	0	0	0	0	0	0	0
	196			00:14:20	41.6956	2.95973	123.408	3891.61	4488.69	484.272	147.17	30.9612	26.8428	53.164	1.15343	16.3621	4.97241	0	0	0	0	0	0		15.29	6.09	20.69	0.14	0.759	0.68	1.439	0.52745	2.863	102	40	41	1	91	0	488	0.16488	0	0	0	0	0	0	0	0
	196			00:14:30	41.6667	3.01688	125.703	3871.39	4448.97	497.132	146.047	31.7164	27.5989	52.8879	1.14919	16.4783	4.841	0	0	0	0	0	0		15.4	5.99	20.7	0.14	0.748	0.692	1.44	0.519444	2.958	103	40	41	1	91	0	563	0.186617	0	0	0	0	0	0	0	0
	197			00:14:40	41.9287	3.06281	128.42	3908.28	4581.52	505.909	148.497	32.1073	27.3893	53.3918	1.17226	16.5178	4.84838	0	0	0	0	0	0		15.33	6.08	20.71	0.11	0.721	0.71	1.431	0.503843	2.974	102	40	41	1	90	0	569	0.185777	0	0	0	0	0	0	0	0
	198			00:14:50	42.2535	2.99034	126.353	3932.74	4543.13	491.519	146.149	31.3763	27.1608	53.7259	1.15521	16.4369	4.88737	0	0	0	0	0	0		15.34	6.06	20.71	0.11	0.731	0.689	1.42	0.514789	2.931	102	40	41	1	91	0	535	0.178909	0	0	0	0	0	0	0	0
400	198	5.9	20	00:15:00	44.3787	3.09138	137.192	4035.69	4737.25	514.992	146.047	33.2248	28.3044	55.1323	1.17384	16.659	4.72433	0	0	0	0	0	0		15.57	5.9	20.71	0.14	0.691	0.661	1.352	0.511095	2.978	104	39	40	1	91	0	578	0.186971	0	0	0	0	0	0	0	0
	187	8.7			43.573	2.95564	128.786	3863.62	4483.56	489.886	140.944	32.5436	28.0438	52.7817	1.16046	16.5746	4.76865	0	0	0	0	0	0		15.49	5.97	20.7	0.14	0.678	0.699	1.377	0.492375	2.889	103	39	40	1	92	0	528	0.178641	0	0	0	0	0	0	0	0
	179				35.9497	3.05668	109.887	3623.37	4135.38	494.887	156.661	29.6327	25.9638	49.4995	1.14131	16.1903	5.12521	0	0	0	0	0	0		15.08	6.28	20.7	0.13	0.852	0.817	1.669	0.510485	3.12	100	42	43	1	89	0	549	0.179606	0	0	0	0	0	0	0	0
	170				33.4821	2.98218	99.8497	3450.16	3966.28	476.108	161.152	28.2613	24.5837	47.1333	1.14959	15.9651	5.40383	0	0	0	0	0	0		14.9	6.52	20.7	0.13	0.924	0.868	1.792	0.515625	3.072	99	43	44	1	87	0	461	0.154585	0	0	0	0	0	0	0	0
425
[truncated: 73 more columns]

## Sheet: IP MLSS 1
Nombre:	IP		Hora de la prueba:	15:42
Sexo:	V		N. de pasos:	124
Edad:	27		Duración (hh:mm:ss):	00:20:40
Altura (cm):	172		BSA (m^2):	1.87302
Peso (Kg):	74.4		BMI (Kg/m^2):	25.1487
			FC max (lpm):
0 min	265	110
5 min	265	166
10 min	265	170	4.3	2763.07	2684.88	0.971699	12	0
15 min	265	173		2728.9	2644.68	0.969138	12	-0.0124224	-0.0123689
20 min	265	173	5	2705.28	2592.85	0.958441	12	-0.00621118	-0.0209161
25 min	265	179		2689.93	2584.59	0.960842	12	0.0372671	-0.0264735
30 min	265	179	5.2	2747.26	2577.23	0.93811	12	0.0496894	-0.0057243

## Sheet: MP IMA 1
0	0	80	1.4
	29.2	97			00:00:10	27.7008	1.10837	30.7027	1160.36	904.718	173.909	46.7433	24.7885	31.7929	17.5017	0.779685	15.6906	4.21731	0	0	0	0	0	0		14.51	5.08	20.72	0.1	0.896	1.27	2.166	0.413666	1.195	97	33	35	2	111	0	144	0.129921	0	0	0	0	0	0	0
	33.36	96			00:00:20	22.9183	1.27983	29.3314	1155.04	900.797	199.016	55.6224	24.0054	30.7806	17.4214	0.779886	15.5502	4.34609	0	0	0	0	0	0		14.22	5.27	20.74	0.1	0.94	1.678	2.618	0.359053	1.221	95	35	36	1	110	0	176	0.137519	0	0	0	0	0	0	0
	37.52	95			00:00:30	25.6082	1.25125	32.0422	1187.43	964.952	197.791	53.3771	25.4748	31.3484	17.91	0.812636	15.8075	4.26591	0	0	0	0	0	0		14.66	5.1	20.73	0.1	0.955	1.388	2.343	0.407597	1.178	98	34	36	2	109	0	189	0.151049	0	0	0	0	0	0	0
	41.68	93			00:00:40	24.7934	1.04101	25.8101	968.192	776.345	163.091	45.1103	24.8655	31.0101	14.6032	0.80185	15.6667	4.33333	0	0	0	0	0	0		14.49	5.19	20.71	0.11	0.974	1.446	2.42	0.402479	0.991	96	34	36	2	109	0	132	0.1268	0	0	0	0	0	0	0
	45.84	90			00:00:50	27.7264	0.938948	26.0337	934.085	754.453	148.701	39.5991	25.793	31.9342	14.0888	0.807692	15.837	4.21739	0	0	0	0	0	0		14.75	5.04	20.71	0.11	0.89	1.274	2.164	0.411275	0.915	98	33	35	2	110	0	112	0.119282	0	0	0	0	0	0	0
50	50	86			00:01:00	28.3286	1.0012	28.3627	1028.15	846.213	158.294	43.0691	25.6574	31.1738	15.5076	0.823043	15.8104	4.30173	0	0	0	0	0	0		14.74	5.13	20.72	0.1	0.884	1.234	2.118	0.417375	0.977	98	34	36	2	108	0	130	0.129844	0	0	0	0	0	0	0
	54.2	88			00:01:10	29.8359	1.00222	29.9023	1019.92	849.288	160.846	41.4362	27.2704	32.7495	15.3835	0.832697	16.0489	4.13442	0	0	0	0	0	0		14.9	5.12	20.69	0.12	0.77	1.241	2.011	0.382894	1.003	99	34	36	2	108	0	162	0.16164	0	0	0	0	0	0	0
	58.36	87			00:01:20	29.6443	1.06754	31.6465	1153.33	946.679	168.5	45.9268	25.6401	31.237	17.3956	0.820823	15.7839	4.3021	0	0	0	0	0	0		14.73	5.17	20.69	0.11	0.782	1.242	2.024	0.386364	1.055	98	34	36	2	108	0	144	0.134889	0	0	0	0	0	0	0
	62.52	93			00:01:30	28.463	0.930783	26.4929	938.246	760.935	147.476	39.1909	26.1131	32.1979	14.1515	0.811018	15.8443	4.21053	0	0	0	0	0	0		14.83	5.1	20.66	0.13	0.806	1.302	2.108	0.382353	0.889	99	34	36	2	109	0	132	0.141816	0	0	0	0	0	0	0
	66.68	94			00:01:40	29.513	0.951195	28.0726	1062.89	834.963	147.782	41.3341	24.4679	31.1472	16.0315	0.785559	15.5365	4.34549	0	0	0	0	0	0		14.36	5.25	20.65	0.13	0.852	1.181	2.033	0.419085	0.908	96	35	36	1	109	0	113	0.118798	0	0	0	0	0	0	0
	70.84	92			00:01:50	30	0.912412	27.3724	1012.82	802.247	142.781	39.1909	24.9525	31.502	15.2763	0.792092	15.6488	4.2953	0	0	0	0	0	0		14.41	5.24	20.68	0.12	0.826	1.174	2	0.413	0.881	96	35	36	1	109	0	114	0.124944	0	0	0	0	0	0	0
75	75	89	1.8	6	00:02:00	29.513	1.17573	34.6992	1333.05	1042.58	183.299	50.6215	24.4802	31.3005	20.1063	0.782102	15.5903	4.30556	0	0	0	0	0	0		14.27	5.29	20.69	0.12	0.751	1.282	2.033	0.369405	1.125	95	35	36	1	110	0	165	0.140339	0	0	0	0	0	0	0
	79.2	90			00:02:10	25.663	1.21043	31.0631	1189.53	960.418	188.708	53.173	24.6036	30.4729	17.9416	0.807394	15.5902	4.39292	0	0	0	0	0	0		14.29	5.34	20.69	0.1	0.86	1.478	2.338	0.367836	1.163	95	35	36	1	109	0	152	0.125576	0	0	0	0	0	0	0
	83.36	94			00:02:20	28.0636	1.16654	32.7373	1308.17	1018.22	179.727	51.5401	23.5236	30.2222	19.7311	0.778356	15.4068	4.4182	0	0	0	0	0	0		14.2	5.33	20.7	0.09	0.902	1.236	2.138	0.42189	1.141	94	35	36	1	110	0	138	0.118299	0	0	0	0	0	0	0
	87.52	94			00:02:30	27.6625	1.24206	34.3586	1367.77	1072.02	191.464	54.908	23.7044	30.244	20.6301	0.783772	15.415	4.42071	0	0	0	0	0	0		14.23	5.32	20.67	0.1	0.955	1.214	2.169	0.440295	1.201	95	35	36	1	110	0	151	0.121572	0	0	0	0	0	0	0
	91.68	98			00:02:40	23.7718	1.42475	33.8689	1338.03	1081.56	220.449	63.8893	24.0689	29.7764	20.1814	0.808321	15.4728	4.48424	0	0	0	0	0	0		14.06	5.46	20.68	0.1	0.988	1.536	2.524	0.391442	1.414	94	36	37	1	108	0	199	0.139674	0	0	0	0	0	0	0
	95.84	97			00:02:50	25.1046	1.38597	34.7942	1528.19	1154.15	207.691	64.3996	21.6183	28.6245	23.0497	0.755237	14.9853	4.64654	0	0	0	0	0	0		13.75	5.55	20.7	0.09	0.954	1.436	2.39	0.399163	1.395	91	37	38	1	109	0	182	0.131316	0	0	0	0	0	0	0
100	100	96			00:03:00	30.9438	1.32881	41.1186	1661.85	1312.4	204.119	59.8069	23.4392	29.6803	25.0656	0.789723	15.361	4.50077	0	0	0	0	0	0		14.14	5.45	20.68	0.1	0.823	1.116	1.939	0.424446	1.248	94	36	37	1	109	0	177	0.133201	0	0	0	0	0	0	0
	104.2	94			00:03:10	25.5646	1.40944	36.0318	1544.98	1209.54	212.692	66.3387	22.1636	28.3101	23.3028	0.782887	15.0905	4.70673	0	0	0	0	0	0		13.86	5.63	20.7	0.1	1.126	1.221	2.347	0.479761	1.352	92	37	38	1	108	0	171	0.121325	0	0	0	0	0	0	0
	108.36	101			00:03:20	25.7843	1.38699	35.7625	1479.48	1175.62	211.569	64.1954	22.9523	28.8847	22.315	0.794618	15.2539	4.6284	0	0	0	0	0	0		13.98	5.58	20.69	0.11	0.974	1.353	2.327	0.418565	1.363	93	37	38	1	108	0	186	0.134103	0	0	0	0	0	0	0
	112.52	101			00:03:30	24.9792	1.34514	33.6006	1460.3	1146.21	201.976	64.1954	21.812	27.7891	22.0257	0.784911	15.0152	4.77238	0	0	0	0	0	0		13.75	5.66	20.72	0.08	1.16	1.242	2.402	0.482931	1.292	91	37	38	1	108	0	144	0.107052	0	0	0	0	0	0	0
	116.68	101			00:03:40	26.121	1.39311	36.3895	1588.45	1241.32	208.406	66.7469	21.7577	27.8421	23.9585	0.781468	14.9597	4.79121	0	0	0	0	0	0		13.76	5.66	20.67	0.11	1.097	1.2	2.297	0.477579	1.332	92	37	38	1	108	0	148	0.106237	0	0	0	0	0	0	0
	120.84	101			00:03:50	29.3974	1.50538	44.2541	1817.06	1454.11	230.144	69.4005	23.2223	29.0187	27.4066	0.800254	15.2881	4.61017	0	0	0	0	0	0		14.11	5.49	20.66	0.12	0.84	1.201	2.041	0.411563	1.431	94	36	37	1	108	0	180	0.119571	0	0	0	0	0	0	0
125	125	100	1.7	7	00:04:00	28.7356	1.54518	44.4018	1820.46	1468.57	236.676	71.5437	23.2854	28.865	27.4579	0.806701	15.317	4.63012	0	0	0	0	0	0		13.93	5.67	20.69	0.11	0.818	1.27	2.088	0.391762	1.493	93	37	38	1	107	0	215	0.139142	0	0	0	0	0	0	0
	129.2	100			00:04:10	27.959	1.66153	46.4547	1972.15	1580.9	251.373	78.892	22.5629	28.147	29.7459	0.80161	15.129	4.74816	0	0	0	0	0	0		13.79	5.73	20.66	0.12	0.868	1.278	2.146	0.404473	1.619	92	38	39	1	106	0	238	0.143242	0	0	0	0	0	0	0
	133.36	104			00:04:20	29.4985	1.58396	46.7246	1889.07	1548.89	243.616	73.4829	23.6411	28.8334	28.4928	0.819921	15.3802	4.63918	0	0	0	0	0	0		14.17	5.58	20.68	0.12	0.84	1.194	2.034	0.412979	1.594	94	37	38	1	107	0	220	0.138892	0	0	0	0	0	0	0
	137.52	108			00:04:30	29.615	1.69725	50.2641	2058.44	1708.55	260.354	80.0147	23.4115	28.2058	31.0473	0.830024	15.3397	4.71437	0	0	0	0	0	0		14.11	5.63	20.7	0.1	0.862	1.164	2.026	0.425469	1.678	94	37	38	1	106	0	218	0.128443	0	0	0	0	0	0	0
	141.68	112			00:04:40	28.342	1.77482	50.3018	2035.67	1726.89	273.009	84.097	23.7357	27.9797	30.7039	0.848318	15.3824	4.73836	0	0	0	0	0	0		14.13	5.63	20.69	0.09	0.901	1.216	2.117	0.425602	1.841	94	37	38	1	106	0	224	0.12621	0	0	0	0	0	0	0
	145.84	112			00:04:50	29.7619	1.74726	52.0018	2062.9	1767.57	270.152	82.26	24.1981	28.2413	31.1147	0.856834	15.4614	4.70794	0	0	0	0	0	0		14.19	5.64	20.68	0.1	0.836	1.18	2.016	0.414683	1.753	94	37	38	1	105	0	229	0.131062	0	0	0	0	0	0	0
150	150	112			00:05:00	28.3152	1.63091	46.1796	1880.7	1586.84	250.352	77.5652	23.5006	27.8527	28.3665	0.843746	15.3504	4.75594	0	0	0	0	0	0		14.09	5.72	20.71	0.08	0.895	1.224	2.119	0.422369	1.715	94	38	39	1	105	0	230	0.141025	0	0	0	0	0	0	0
	154.2	112			00:05:10	29.0839	1.73399	50.4312	2074.65	1775.3	265.355	84.097	23.3269	27.2603	31.2919	0.85571	15.3031	4.84991	0	0	0	0	0	0		14.12	5.72	20.71	0.08	0.928	1.135	2.063	0.44983	1.786	94	38	39	1	105	0	221	0.127452	0	0	0	0	0	0	0
	158.36	115			00:05:20	31.072	1.82482	56.7009	2202.23	1938.92	284.236	86.0362	24.7594	28.1217	33.2162	0.880435	15.5761	4.71477	0	0	0	0	0	0		14.35	5.63	20.7	0.09	0.833	1.098	1.931	0.431383	1.822	96	37	38	1	105	0	240	0.13152	0	0	0	0	0	0	0
	162.52	116			00:05:30	31.185	1.83401	57.1936	2161.29	1926.44	288.012	85.0156	25.4527	28.5556	32.5987	0.891336	15.704	4.6355	0	0	0	0	0	0		14.52	5.57	20.7	0.08	0.822	1.102	1.924	0.427235	1.845	97	37	38	1	104	0	267	0.145583	0	0	0	0	0	0	0
	166.68	117			00:05:40	31.1688	1.80645	56.305	2199.74	1949.26	280.868	85.5259	24.6043	27.7661	33.1786	0.88613	15.548	4.73446	0	0	0	0	0	0		14.35	5.67	20.71	0.05	0.825	1.1	1.925	0.428571	1.865	96	37	38	1	104	0	230	0.127321	0	0	0	0	0	0	0
	170.84	116			00:05:50	28.3822	1.95342	55.4424	2300.27	2017.41	297.912	97.1607	23.2388	26.4971	34.6949	0.877034	15.2508	4.97388	0	0	0	0	0	0		14.03	5.9	20.7	0.07	0.91	1.204	2.114	0.430464	1.981	93	39	40	1	103	0	258	0.132076	0	0	0	0	0	0	0
175	175	118	1.4	9	00:06:00	29.8507	2.00445	59.8343	2412.22	2108.47	308.934	96.7524	23.9384	27.387	36.3834	0.87408	15.4124	4.82688	0	0	0	0	0	0		14.18	5.81	20.7	0.08	0.864	1.146	2.01	0.429851	2.069	94	38	39	1	104	0	274	0.136696	0	0	0	0	0	0	0
	179.2	119			00:06:10	32.9489	1.82687	60.1933	2374.27	2108.07	282.603	88.1794	24.3809	27.4597	35.811	0.88788	15.4693	4.82682	0	0	0	0	0	0		14.27	5.78	20.68	0.09	0.796	1.025	1.821	0.437122	1.897	95	38	39	1	103	0	244	0.133562	0	0	0	0	0	0	0
	183.36	122			00:06:20	30.2877	2.15039	65.1306	2495.37	2271.98	335.674	103.08	25.251	27.7338	37.6375	0.910478	15.6099	4.79355	0	0	0	0	0	0		14.43	5.72	20.66	0.11	0.866	1.115	1.981	0.437153	2.188	96	38	39	1	102	0	312	0.14509	0	0	0	0	0	0	0
	187.52	125			00:06:30	31.4301	1.94525	61.1395	2397.14	2132.98	301.586	93.4865	24.5874	27.6324	36.1559	0.889804	15.5037	4.80588	0	0	0	0	0	0		14.33	5.78	20.67	0.1	0.77	1.139	1.909	0.403353	2.02	95	38	39	1	103	0	271	0.139313	0	0	0	0	0	0	0
	191.68	126			00:06:40	37.3134	1.94934	72.7364	2577.45	2399.01	311.077	88.6897	27.2069	29.2306	38.8755	0.930768	15.9581	4.54974	0	0	0	0	0	0		14.86	5.51	20.67	0.1	0.729	0.879	1.608	0.453358	2.012	99	36	37	1	103	0	275	0.141074	0	0	0	0	0	0	0
	195.84	127			00:06:50	35.7569	1.99424	71.3079	2536.35	2382.35	316.997	92.7721	27.1275	28.8811	38.2557	0.939283	15.8956	4.652	0	0	0	0	0	0		14.76	5.6	20.63	0.15	0.769	0.909	1.678	0.458284	2.086	98	37	38	1	102	0	290	0.145419	0	0	0	0	0	0	0
200	200	127			00:07:00	34.0716	2.01363	68.6076	2517.6	2337.18	318.12	95.0174	26.3038	28.3344	37.9729	0.928336	15.7983	4.7187	0	0	0	0	0	0		14.59	5.69	20.67	0.13	0.764	0.997	1.761	0.433844	2.097	97	38	39	1	102	0	313	0.15544	0	0	0	0	0	0	0
	204.2	128			00:07:10	33.9367	2.12386	72.0767	2637.64	2435.29	336.388	98.5895	26.4256	28.6213	39.7833	0.923284	15.8385	4.642	0	0	0	0	0	0		14.66	5.64	20.68	0.1	0.775	0.993	1.768	0.438348	2.163	98	37	38	1	103	0	318	0.149727	0	0	0	0	0	0	0
	208.36	129			00:07:20	31.0881	2.17285	67.5497	2525.28	2283.65	341.899	101.549	25.8876	28.6267	38.0887	0.904318	15.7351	4.67356	0	0	0	0	0	0		14.41	5.76	20.66	0.13	0.803	1.127	1.93	0.416062	2.217	96	38	39	1	102	0	360	0.165681	0	0	0	0	0	0	0
	212.52	130			00:07:30	33.1675	2.20244	73.0496	2742.01	2503.33	346.696	103.284	25.7941	28.2535	41.3576	0.912955	15.7414	4.68953	0	0	0	0	0	0		14.49	5.69	20.69	0.09	0.799	1.01	1.809	0.44168	2.27	96	38	39	1	102	0	360	0.163455	0	0	0	0	0	0	0
	216.68	131			00:07:40	34.5821	2.16979	75.0358	2758.17	2562.26	343.328	101.447	26.3273	28.3403	41.6013	0.928971	15.8231	4.67545	0	0	0	0	0	0		14.55	5.66	20.69	0.09	0.762	0.973	1.735	0.439193	2.238	97	37	38	1	103	0	313	0.144254	0	0	0	0	0	0	0
	220.84	134			00:07:50	31.4961	2.20653	69.4969	2703.03	2444.6	343.839	106.142	24.895	27.5268	40.7698	0.904392	15.5828	4.81036	0	0	0	0	0	0		14.3	5.82	20.7	0.09	0.797	1.108	1.905	0.418373	2.298	95	38	39	1	103	0	315	0.142758	0	0	0	0	0	0	0
225	225	133	2	12	00:08:00	33.557	2.28613	76.7159	2895.54	2660.68	359.556	108.285	25.6832	27.9504	43.6733	0.918887	15.7277	4.73661	0	0	0	0	0	0		14.56	5.7	20.7	0.09	0.798	0.99	1.788	0.446309	2.352	97	38	39	1	102	0	358	0.156596	0	0	0	0	0	0	0
	229.2	135			00:08:10	31.8134	2.34431	74.5803	2830.01	2607.58	367.618	112.061	25.5665	27.7473	42.6848	0.921405	15.6813	4.78015	0	0	0	0	0	0		14.44	5.76	20.68	0.1	0.828	1.058	1.886	0.439024	2.432	96	38	39	1	102	0	352	0.150151	0	0	0	0	0	0	0
	233.36	135			00:08:20	35.7995	2.16876	77.6407	2874.71	2635.65	342.716	100.835	26.1365	28.5071	43.3591	0.916843	15.8024	4.64941	0	0	0	0	0	0		14.6	5.65	20.69	0.09	0.742	0.934	1.676	0.442721	2.239	97	37	38	1	103	0	323	0.148933	0	0	0	0	0	0	0
	237.52	137			00:08:30	34.8837	2.29124	79.9268	2889.3	2706.6	364.455	106.04	26.8179	28.6282	43.5792	0.936767	15.9065	4.62806	0	0	0	0	0	0		14.67	5.62	20.69	0.09	0.771	0.949	1.72	0.448256	2.347	98	37	38	1	102	0	354	0.154502	0	0	0	0	0	0	0
	241.68	138			00:08:40	35.503	2.36982	84.1357	3018.63	2809.85	377.926	108.285	27.0489	29.0586	45.5298	0.930838	15.9475	4.56934	0	0	0	0	0	0		14.84	5.53	20.68	0.1	0.811	0.879	1.69	0.479882	2.445	99	36	37	1	103	0	341	0.143893	0	0	0	0	0	0	0
	245.84	140			00:08:50	34.2075	2.35145	80.4373	3017.12	2774.79	370.17	110.939	25.8667	28.1257	45.507	0.919682	15.7422	4.71788	0	0	0	0	0	0		14.56	5.71	20.68	0.1	0.804	0.95	1.754	0.458381	2.387	97	38	39	1	102	0	378	0.160752	0	0	0	0	0	0	0
250	250	141			00:09:00	38.0228	2.34635	89.2148	3104.18	2912.54	376.804	105.427	27.8827	29.1174	46.8203	0.938262	16.0592	4.49326	0	0	0	0	0	0		14.92	5.52	20.66	0.12	0.711	0.867	1.578	0.45057	2.403	99	36	37	1	103	0	370	0.157692	0	0	0	0	0	0	0
	254.2	145			00:09:10	36.3857	2.35553	85.7077	3082.63	2872.99	375.069	108.081	26.9772	28.9458	46.4951	0.931993	15.9229	4.58839	0	0	0	0	0	0		14.8	5.6	20.67	0.1	0.761	0.888	1.649	0.461492	2.434	99	37	38	1	102	0	382	0.162171	0	0	0	0	0	0	0
	258.36	146			00:09:20	36.9004	2.48311	91.6276	3258.79	3079.92	396.603	114	27.3245	28.9113	49.1521	0.945112	15.9721	4.59104	0	0	0	0	0	0		14.87	5.57	20.67	0.1	0.752	0.874	1.626	0.462485	2.486	99	37	38	1	102	0	406	0.163505	0	0	0	0	0	0	0
	262.52	147			00:09:30	34.4828	2.64028	91.0441	3245.75	3082.91	420.996	122.369	27.3066	28.7489	48.9555	0.949829	15.9451	4.63471	0	0	0	0	0	0		14.8	5.62	20.65	0.12	0.829	0.911	1.74	0.476437	2.627	99	37	38	1	102	0	415	0.15718	0	0	0	0	0	0	0
	266.68	148			00:09:40	38.961	2.51475	97.9771	3319.13	3214.73	406.707	112.98	28.6972	29.6292	50.0623	0.968546	16.1729	4.49269	0	0	0	0	0	0		15.05	5.48	20.67	0.11	0.724	0.816	1.54	0.47013	2.527	100	36	37	1	102	0	401	0.159459	0	0	0	0	0	0	0
	270.84	149			00:09:50	39.9467	2.56169	102.331	3343.12	3276.32	417.934	112.572	29.7731	30.3802	50.4242	0.980017	16.3147	4.39442	0	0	0	0	0	0		15.21	5.38	20.66	0.12	0.703	0.799	1.502	0.468043	2.574	101	35	36	1	102	0	399	0.155756	0	0	0	0	0	0	0
275	275	150	2.8	14	00:10:00	40.8719	2.52393	103.158	3310.36	3220.03	413.851	108.285	30.2979	30.7479	49.93	0.972711	16.3971	4.29034	0	0	0	0	0	0		15.36	5.28	20.66	0.12	0.691	0.777	1.468	0.470708	2.568	102	34	36	1	103	0	441	0.174727	0	0	0	0	0	0	0
	279.2	154			00:10:10	41.841	2.50556	104.835	3292.67	3320.54	412.218	108.795	30.9494	30.6896	49.6632	1.00846	16.4521	4.34216	0	0	0	0	0	0		15.31	5.33	20.66	0.11	0.675	0.759	1.434	0.470711	2.513	102	35	36	1	101	0	413	0.164833	0	0	0	0	0	0	0
	283.36	157			00:10:20	41.7537	2.63824	110.156	3415.73	3450.71	434.876	113.898	31.3939	31.0757	51.5194	1.01024	16.4836	4.31721	0	0	0	0	0	0		15.43	5.26	20.63	0.14	0.71	0.727	1.437	0.494085	2.645	103	34	36	1	101	0	451	0.170947	0	0	0	0	0	0	0
	287.52	157			00:10:30	40.6504	2.65457	107.909	3436.3	3370.43	435.59	114.307	30.5747	31.1722	51.8295	0.980832	16.4091	4.30604	0	0	0	0	0	0		15.35	5.31	20.64	0.14	0.718	0.758	1.476	0.48645	2.684	102	35	36	1	102	0	460	0.173286	0	0	0	0	0	0	0
	291.68	158			00:10:40	37.2671	2.8393	105.812	3457.62	3455.53	463.146	126.452	29.8482	29.8662	52.1511	0.999395	16.312	4.45363	0	0	0	0	0	0		15.25	5.4	20.66	0.11	0.788	0.822	1.61	0.489441	2.796	102	35	37	1	101	0	482	0.16976	0	0	0	0	0	0	0
	295.84	158			00:10:50	41.8702	2.59333	108.583	3405.6	3420.03	427.629	111.347	31.0231	30.8922	51.3666	1.00424	16.4896	4.29359	0	0	0	0	0	0		15.47	5.28	20.68	0.09	0.698	0.735	1.433	0.48709	2.61	103	35	36	1	102	0	454	0.175064	0	0	0	0	0	0	0
300	300	160			00:11:00	42.4328	2.70662	114.849	3517.76	3627.62	447.939	117.164	31.8041	30.841	53.0582	1.03123	16.5498	4.32881	0	0	0	0	0	0		15.52	5.3	20.66	0.12	0.699	0.715	1.414	0.494342	2.669	103	35	36	1	101	0	459	0.169584	0	0	0	0	0	0	0
	304.2	162			00:11:10	42.4628	2.72805	115.841	3493.35	3662.35	453.144	117.879	32.3095	30.8186	52.6901	1.04838	16.6105	4.32099	0	0	0	0	0	0		15.63	5.27	20.67	0.11	0.727	0.686	1.413	0.514508	2.726	104	35	36	1	100	0	467	0.171184	0	0	0	0	0	0	0
	308.36	164			00:11:20	43.1965	2.78929	120.488	3634.1	3791.08	463.248	120.43	32.3227	30.9843	54.813	1.0432	16.6081	4.3176	0	0	0	0	0	0		15.67	5.25	20.66	0.13	0.7	0.689	1.389	0.50396	2.716	104	35	36	1	100	0	481	0.172446	0	0	0	0	0	0	0
	312.52	165			00:11:30	40.4585	2.94646	119.209	3725.28	3895.62	485.497	131.146	31.2399	29.8739	56.1882	1.04573	16.4773	4.45099	0	0	0	0	0	0		15.52	5.38	20.67	0.11	0.783	0.7	1.483	0.527984	2.812	103	35	36	1	100	0	439	0.148992	0	0	0	0	0	0	0
	316.68	166			00:11:40	43.0416	2.89747	124.712	3732.1	3962.63	481.517	126.146	32.6087	30.7117	56.2911	1.06177	16.6185	4.35365	0	0	0	0	0	0		15.66	5.29	20.65	0.13	0.741	0.653	1.394	0.531564	2.801	104	35	36	1	99	0	483	0.166697	0	0	0	0	0	0	0
	320.84	167			00:11:50	42.9492	2.91074	125.014	3784.6	3969.43	482.742	126.044	32.2379	30.7368	57.0829	1.04884	16.5849	4.33029	0	0	0	0	0	0		15.7	5.27	20.65	0.11	0.733	0.664	1.397	0.524696	2.724	105	34	36	1	100	0	498	0.171091	0	0	0	0	0	0	0
325	325	168	5	16	00:12:00	42.7655	2.93523	125.527	3771.16	4019.06	487.334	128.085	32.4922	30.488	56.8802	1.06574	16.6029	4.3637	0	0	0	0	0	0		15.73	5.28	20.65	0.11	0.765	0.638	1.403	0.54526	2.74	105	35	36	1	99	0	484	0.164893	0	0	0	0	0	0	0
	329.2	169			00:12:10	43.1034	2.98932	128.85	3835.13	4154.42	497.336	131.555	32.8106	30.2889	57.8451	1.08325	16.6371	4.40082	0	0	0	0	0	0		15.72	5.31	20.66	0.12	0.72	0.672	1.392	0.517241	2.739	105	34	36	1	99	0	474	0.158564	0	0	0	0	0	0	0
	333.36	170			00:12:20	44.0529	3.0526	134.476	3925.79	4269.86	508.971	133.188	33.469	30.772	59.2125	1.08764	16.6734	4.36309	0	0	0	0	0	0		15.78	5.26	20.62	0.15	0.719	0.643	1.362	0.5279	2.715	105	35	36	1	98	0	507	0.166088	0	0	0	0	0	0	0
	337.52	171			00:12:30	43.1034	3.09955	133.601	3835.49	4259.63	519.177	135.127	34.0462	30.6562	57.8506	1.11058	16.7501	4.35957	0	0	0	0	0	0		15.77	5.3	20.65	0.13	0.745	0.647	1.392	0.535201	2.78	105	35	36	1	98	0	518	0.167121	0	0	0	0	0	0	0
	341.68	172			00:12:40	43.5098	3.07403	133.751	3989.64	4333.11	512.135	134.923	32.7611	30.1642	60.1756	1.08609	16.66	4.38911	0	0	0	0	0	0		15.8	5.35	20.69	0.09	0.725	0.654	1.379	0.525743	2.734	105	35	36	1	99	0	496	0.161352	0	0	0	0	0	0	0
	345.84	173			00:12:50	47.356	2.99749	141.949	3905.18	4423.77	506.93	127.064	35.5	31.3384	58.9017	1.13279	16.9118	4.23902	0	0	0	0	0	0		15.98	5.19	20.67	0.1	0.659	0.608	1.267	0.520126	2.642	106	34	36	2	97	0	566	0.188825	0	0	0	0	0	0	0
350	350	174	6.7	19	00:13:00	56.0748	2.79235	156.58	3952.69	4491.71	481.109	109.51	38.6205	33.986	59.6183	1.13637	17.2295	3.92178	0	0	0	0	0	0		16.33	4.94	20.69	0.1	0.518	0.552	1.07	0.484112	2.381	109	33	35	2	98	0	629	0.225258	0	0	0	0	0	0	0
	354.2	171			00:13:10	49.7925	2.95054	146.915	3861.21	4443.13	503.766	122.165	37.1462	32.2812	58.2385	1.15071	17.0737	4.14044	0	0	0	0	0	0		16.15	5.15	20.68	0.12	0.566	0.639	1.205	0.46971	2.469	108	34	36	2	96	0	610	0.206742	0	0	0	0	0	0	0
	358.36	162	8.4		00:13:20	45.6274	3.10159	141.517	3693.01	4403.39	529.485	132.167	37.4555	31.4129	55.7015	1.19236	17.0714	4.26127	0	0	0	0	0	0		16.01	5.35	20.68	0.13	0.617	0.698	1.315	0.469202	2.724	107	35	36	1	95	0	575	0.185389	0	0	0	0	0	0	0
	362.52				00:13:30
	366.68				00:13:40
	370.84				00:13:50
375	375				00:14:00
					00:14:10
					00:14:20
					00:14:30
					00:14:40
					00:14:50
400	400				00:15:00
425	425
[truncated: 73 more columns]

[truncated: 35 more sheets: MP IMA 2, MP MLSS 1, EG IMA 1, EG IMA 2, EG MLSS 1, EG MLSS 2, CM IMA 1, CM IMA 2, CM MLSS 1, CM MLSS 2, JV IMA 1, JV IMA 2, JV MLSS 1, JV MLSS 2, RC IMA 1, RC IMA 2, RC MLSS, CJ IMA 1, CJ IMA 2, CJ MLSS …]
